# Supplementary material for: Application of veterinary naturopathy and complementary medicine in small animal medicine—A survey among German veterinary practitioners
Source: PLoS One. 2022 Feb 28;17(2):e0264022. doi: 10.1371/journal.pone.0264022 (PMC8884514; doi:10.1371/journal.pone.0264022)
Supplement: S1 Dataset — English. (XLSX) [file pone.0264022.s010.xlsx]

## Sheet: data
continuous number	ID Limesurvey	1.1 (age)	1.2 (gender; w=female; m=male)	1.3 (chamber)	1.4 (university)	1.5 (working space)	1.6 (way of employment)	1.7 (percentage small animal science)	1.8 (further education; j=yes)	if 1.8/H "yes" which one:	2.1 (interest; n=no; j=yes)	2.2 (why)	2.3 (used methods)	method 1 named in:	method 2 named in:	method 3 named in:	method 4 named in:	method 5 named in:	method 6 named in:	method 7 named in:	method 8 named in:	method 9 named in:	method 10 named in:	method 11 named in:	method 12 (other) named:	method 12 (other) named in:	other field:	3 (demand)	4.1 (information pathway)	4.2 (rating of information)	if "other pathway" which:	5.1.1 (critical points)	5.1.2 (critical points for which treatment)	5.2.1 (potential)	5.2.2 (potential for which treatment:)	other critical point:	other potential:
2		41	w	TH	Leipzig	urban	practice owner	> 50%	j	FTA Kleintiere	n	fehlende Studien (Evidence based medicine)	1															stable	0	kann ich nicht beurteilen		3	1.2	0
3		48	w	TH	Leipzig	urban	practice owner	> 50%	no		j	man sehr viel regulieren	4, 5, 6, 9, 12				1,3,5,6,7,9	1,5,9	9		9				Bioresonanz, Mykotherapie, Kinesiologie, Spagyrik, Enzymtherapie	1,2,3,4,5,6,7,8,9		rising	1, 2, 3, 4, 5, 9	nein		6	1	1, 2, 3, 4
4		44	w	NS	Hannover	urban	practice owner	> 50%	j	FTA	n	nicht von Wirkung überzeugt	0															rising	0	kann ich nicht beurteilen		1, 2, 3		1
5		52	w	NR	Gießen	rural	practice owner	> 50%	no		j	Nachfrage	0															rising	0	kann ich nicht beurteilen		3, 4, 6		1, 2, 3
6		34	w	MP	BE	urban	employee	> 50%	no		n	keine Beweise, glaubt nicht an Wirksamkeit	0															stable	0	kann ich nicht beurteilen		2, 3	1, 2, 3, 5	0
7		50	w	SA	Leipzig	rural	practice owner	> 50%	j	FTA Klein- und Heimtiere	j	etwas Anwendung weil wenig Zeit für intesive Beschäftigung mit Thema	0															i cannot evaluate	2, 7	kann ich nicht beurteilen		2, 3, 6		1, 3
8		52	m	BB	BE	rural	practice owner	> 50%	no		n	k.A.	0															rising	1, 7	kann ich nicht beurteilen		7	1, 2		3	nicht für alles anwendbar, wie reklamiert, als Zusatztherapie ja
9		48	w	RP	BE	urban	practice owner	> 50%	no		j		6,9						9			9						i cannot evaluate	6	kann ich nicht beurteilen		3	1.2	1.2
10		54	w	SH	BE	urban	practice owner	> 50%	no		n	k.A.	0															stable	0	kann ich nicht beurteilen		0
11		29	m	NS	Gießen	urban	employee	> 50%	no		n	k.A.	0															rising	0	kann ich nicht beurteilen		1,2,3		1,3,4
12		32	w	SH	Hannover	rural	employee	> 50%	no		n	k.A.	3,4,5,6			3,6	9	9	9									rising	0	eher ja		3	1,2,3,4,5,6,7,8,9,10,11	6			unterstützende Therapie
13		44	w	SA	Leipzig	rural	practice owner	> 50%	no		j	k.A.	0															stable	2	kann ich nicht beurteilen		4.6		2
14		32	w	SH	Budapest	urban	employee	> 50%	no		n	fragliche Wirkung	0															stable	0	kann ich nicht beurteilen		3.4		1	4.6
15		57	m	BB	BE	urban	practice owner	> 50%	no		n	k.A.	5, 9					1				1						stable	1,2,3,6	eher ja		3,4,6		1.3
16		52	m	BW	München	rural	practice owner	> 50%	no		n	k.A.	0															stable	0	kann ich nicht beurteilen		3		0
17		31	w	BW	Gießen	urban	employee	> 50%	j	Dr. med. vet.	j		3.5			3,		9										rising	3.7	eher nein		1,3,6	1,2,3	2.3	5,1,2
18		37	w		Barcelona	urban	employee	> 50%	j	ACVIM/ecvim, phD	n	keine Evidenz zu Wirkung (kontrollierte Studie mit Placebo)	0															sinking	0	eher nein		3		0
19		34	w	MP	BE	urban	practice owner	> 50%	no		j	Behandlungsreserven nutzen	0															i cannot evaluate	1.4	eher ja		5.6		1,2,3
20		73	m	MP	BE	urban	practice owner	> 50%	no		j	k.A.	0															stable	1.2	ja		4		1.3
21		33	w		Hannover	urban	employee	> 50%	no		j		0															rising	4.6	eher nein		2,3,4		1.2
22		55	w	MP	Leipzig	urban	practice owner	> 50%	no		j	nebenwirkungsärmer, zusätzl. Behandlungsmöglichkeiten	3,4,6,9,11			1,3,5,6,7,9	1,7,9		1,9		9			1,2,3,5,6,7,9				rising	1,2,3,4,6	eher nein		2,3,4,6	3	1,2,3	4,11,6
23		74	m	MP	BE	rural	practice owner	> 50%	no	Rinder	j	k.A.	0															i cannot evaluate	2.3	eher ja		4		1.3
24		72	m	HE	Gießen	urban	practice owner	> 50%	j	FTA öffentl. Veterinärwesen	j	neugierig	0															rising	1,2,5,7	eher nein		4.5		1,2,3
25		32	w	NR	Gießen	urban	employee	> 50%	no		n	k.A.	0															stable	0	kann ich nicht beurteilen		3		1.2	6
26		29	w	RP	Hannover	urban	employee	> 50%	no		j		1,2,5,6,7,8	5,8,9	3			9	9	9	8							i cannot evaluate	6.7	eher nein		1,2,3,6		2.3
27		48	m	WL	München	urban	employee	> 50%	no		j	k.A.	2.9		1,2,3,5,6,7,9							9						stable	1,2,6	kann ich nicht beurteilen		2,3,4	2	1,2,3,4
28		37	w	BW	München	urban	employee	> 50%	no		k.A.	k.A.	3			3,8												i cannot evaluate	0	kann ich nicht beurteilen		3.4		1
29		25	w	BW	Leipzig	urban	employee	> 50%	no		j	ich eigentlich ncht daran glaube und mir noch eine Meinung bilden will	0															rising	1.7	nein		1,2,3,4,5	3	3.4	1.2
30		34	m	RP	Gießen	urban	practice owner	> 50%	j	FTA Kleintiere	k.A.	k.A.	1.7	1,3,9						9								i cannot evaluate	6.7	kann ich nicht beurteilen		3.4		3.4
31		43	m	BW	München	urban	employee	> 50%	no		j		1,6,8	1,9					1,9		1,2,8							stable	1,2,3	eher nein		1,2,3,4		1,2,3
32		40	w	BW	München	urban	employee	> 50%	no		j	k.A.	1,2,3,5,7	7,9	1,2,3	1,3		10		9							Wundheilung	stable	1,2,4	kann ich nicht beurteilen		4		1,2,3,5
33		30	w	BW	München	urban	employee	> 50%	no		j	interessant für Besitzer und mich	1,2,3,4,5,6	1,2,3,5,6,7,8,9	3,9	3,9	9	10	9								Wundheilung	stable	7	eher ja		3		1,2,3,4
34		40	w	HE	Gießen	rural	practice owner	> 50%	j	Dr. med. vet.	j		1,2,3,5,7	1,2,5,6,7,8,9	1,2,5,6,7,8,9	1,5,9		2,9		5,6,9								stable	1,2,3,7	ja		4		2.3
35		45	w	BW		rural	practice owner	> 50%	no		j		2,6,9		1,3,6				9			9						stable	2.6	ja		3,4,6	1,2,8	1.3	6
36		49	w	BW	München	urban	practice owner	> 50%	no		j		1,2,3,4,8,11	1,3,6,7,9	1,3,6,7,9	3					8			3,7	Auspendeln	1,2,3,4,5,6,7,8,9		rising	2,3,4,5,6	eher ja		4		1,2,3,5
37		35	w	BY	München	urban	employee	> 50%	no		n	k.A.	2		3													stable	0	kann ich nicht beurteilen		3.6	8,11,1	1,2,4	5,6,4
38		40	w	BW	München	urban	employee	> 50%	j	FTA Kleintiere	n	nicht daran glauber (außer manuelle Therapie)	2.6		6				9									stable	0	kann ich nicht beurteilen		3		1.3
39		48	w	BY	Wien	rural	practice owner	> 50%	no	Reptilienmedizin	j	gute Unterstützung der klassischen Medizin	1,2,3,4,5,6,8,9	3,9	1,2,3,4,5,6,7,8	3,5,7	9	9	9		8	9						rising	1,2,3,6,7,8	eher nein		2,3,4	8,1,2	1,2,3,5	4, 1,2,3
40		50	w	BY	Zürich	urban	employee	> 50%	no		j		3,5,6,7															stable	1,6,7	kann ich nicht beurteilen		3.6		1.5
41		37	m	BW	Leipzig	urban	employee	> 50%	no		n	k.A.	0															stable	1	kann ich nicht beurteilen		1,2,3,4		0
42		30	w	BY	Wien	rural	employee	> 50%	j	Dr. med. vet.	n	hält sie nicht für wirksam	5.6					5,9	9									i cannot evaluate	0	ja		3	1.2	0
43		51	w	BW	Gießen	urban	practice owner	> 50%	no		n	Wirkung unbewiesen	2		3,6,9													stable	0	ja		3.4	2,3,5,6,7,8,10,11	0.3
44		42	m	BW	Bruo/Tschechien	urban	practice owner	> 50%	no		j		2,3,4,7		1,2,9	3	3,9			9								rising	1,2,3	eher ja		3.6	7	1,2,5	6
45		40	w	BW	Gießen	urban	practice owner	> 50%	no		j	Bachblüten/Hom. Nicht nachvollziehbar, Phyto/Aminosäuretherapie/Aku wirken beweisbar	3,7,12			1,2,3,8				9					Aminosäuretherapie	3,8		i cannot evaluate	1.3	kann ich nicht beurteilen		3,4,6	1,2,8	1,2,3,5	3
46		37	w	BY	München	urban	employee	> 50%	no		n		0															i cannot evaluate	0	kann ich nicht beurteilen		0		3
47		44	w	BW	München	rural	practice owner	> 50%	no		j		1,2,6	1,7	1,7,9				1,9									stable	1,2,6	nein		1,2,4		1,2,3
48		46	w	BW	Gießen	urban	practice owner	> 50%	no		j	die Schulmedizin zu eingeschränkt ist + nicht alle "Fragen" beantwortet	2,3,4,6,8,9,10,11		1,2,3,5,6,7,9	1,2,3,9	1,5,7,9		9		8	9	1,2,3,5,6,7,9	1,2,3,5,6,7,9				rising	2,3,4	eher nein		1,2,4,7		1,2,5,6	3,4,6	Mentalität/Haltung beider Seiten	erweiterter Blickwinkel, Einbeziehung untersch. Therapieoptionen
49		45	w	BW	Leipzig	urban	practice owner	> 50%	no		j	bietet Möglichkeiten, ist gefragt	2,3,6,7		1,2,6,9	7			9	1,9								rising	4	eher ja		2,3,4	1.2	2,3,4	4.6
50		50	w	BW	München	rural	practice owner	> 50%	no		j	erweitertes Therapie- und Diagnostikspektrum	2,3,5,810,11,12		1,2,3,5,7,9	4,6		9			8		1,2,3,5,7,9	1,2,3,9	Bioresonanz + Dunkelfelddiagnostik	1,2,3,4,5,6		rising	1,2,3,4,5	nein		1,2,6,7		1,2,3,4,5,6	Bioresonanz	fehlende Anerkennung in Streitfällen	ganzheitl Ansatz v.a. bei "austherapierten" Fällen
51		34	w	BW	München	urban	employee	> 50%	no		j	Bedarf der Kunden	1,2,8	1,2,3,5,7,8,9	1,3,9						8							rising	1.6	nein		1,2,4,6	4	1,2,3,5	4.6
52		26	w	BW	Gießen	urban	employee	> 50%	no		n	k.A.	0															i cannot evaluate	0	kann ich nicht beurteilen		3		0
53		50	w	TH	Gießen	urban	employee	> 50%	no		n	zu wenig Angebot für Lehre	0															i cannot evaluate	0	kann ich nicht beurteilen		3,4,6		0
54		34	w	BY	München	rural	practice owner	> 50%	no		j		1,2,3,8	1,7,8	1,3,8	1,3					8							rising	1,6,7	kann ich nicht beurteilen		2,3,4,6	3.1	1.3	3,1,2
55		36	w	BE	B	urban	practice owner	> 50%	no		j	damit groß geworden, Interesse der Allgemeinheit steigt	1,2,3,4,5,7,8	1,2,3,5,6,8,9	1,2,3,5,6,9	1,2	3,6	1,9		5	3,5,6,8							rising	2.7	eher nein		1,2,3,4,5,6	11	1,2,3,4,5	5
56		52	w	HE		urban	employee	> 50%	no		j	k.A.	2,4,6,7,9		1,9		9,10		9	9,10		9,10					Schmerztherapie	rising	1,2,3,6,7	ja		3.7	1,2,3,4,5,6,7,8,9,10,11	1,2,3	6, 4	Therapie trotz unbekannter Diagnose
57		42	w	WL	Gießen	urban	practice owner	> 50%	no		n	k.A.	2.9		3							9						i cannot evaluate	0	kann ich nicht beurteilen		3.4		1.3
58		39	m	NR	Leipzig	urban	practice owner	> 50%	j	Dr. med. vet.	n	Ignoranz und Überzeugung :-) und fehlendem Wissen	0															stable	0	kann ich nicht beurteilen		2,3,6	1.2	3	1,2,3,4,5,6,7,8,9,10,11
59		50	w	RP	Gießen	rural	practice owner	> 50%	j	Humanheilpraktikerin, MTLA	j	sehr gute Erfahrungen im HM und VM	1,2,5,7,8,11	1,2,3,5,7,8,9	1,2,3,5,7,8,9			1,9		9	8			2,3				rising	1,2,3,5,6,9	eher nein	GGTM	4		1,2,3,5	1,2,3,4,5,6,7,8,9,10,11
60		38	w	BW	München	rural	practice owner	> 50%	no		k.A.	k.A.	2		6,9													rising	6	kann ich nicht beurteilen		3.4		3
61		48	w	RP	Gießen	rural	practice owner	> 50%	j	FTA	n	Tätigkeitsfeld vorwiegend US/OP	0															rising	7	eher nein		1,2,3	2,8,10	1	6
62		44	w	BY	München	rural	practice owner	> 50%	j	FTA Kleintiere	n	Bereiche werden von Kollegen übernommen	0															rising	0	kann ich nicht beurteilen		3,4,7	1,2,8,7	3.4	6.5	fragliche Leistungsabrechnung
63		39	w	BW	Leipzig	urban	employee	> 50%	j	FTA Kleintierchirurgie, ZB Augenheilkunde	k.A.	Gefühl, dass es noch nicht wirklich fundiert ist	0															i cannot evaluate	0	kann ich nicht beurteilen		1,2,3	1.2	1	4
64		42	m	WL	Hannover	urban	practice owner	> 50%	no		n	"nicht meine Welt"	0															i cannot evaluate	0	kann ich nicht beurteilen		4.5	1	0
65		47	w	BW	München	rural	practice owner	> 50%	no		j	Zusatznutzen	2,3,5		5,6,8	1,3,6		5,9										i cannot evaluate	1.6	eher ja		2,3,4	11,10,9,8,7	2.3	5.6
66		58	w	BW	Hannover	rural	practice owner	> 50%	no		j	Naturheilverfahren seit Kindheit angewendet	1,2,3,4,8,10,11,12	1,2,7,8	1,2,3,5,6,7,9	1,2,3,4,5,6,7,9	1,2,3,5,6,7,9				1,2,7		1	1,3,7,9	Spagyrik	1,2,8		rising	3,4,5,6	eher ja		3,4,6	1,2,3,4,5,6,7,8,9,10,11	1,2,3,4,5	1,2,3,4,5,6,7,8,9,10,11
67		48	m	BW	Budapest	urban	employee	> 50%	j	Lebensmittelhygientiker, FTA	j	wissenschaftliche Argumente fehlen noch	1	3														stable	0	kann ich nicht beurteilen		3.6	1.2	1.2
68		38	w	BY	Leipzig	rural	employee	> 50%	no		j	Unterstützung Schulmedizin, Besitzerwunsch nach "sanfter" Therapie	2,3,6,8		1,2,3,6,7,8,9,10	1,6,9,10			9,10		8						Neurologie	rising	1,2,6,7	kann ich nicht beurteilen		2,3,6	2.3	1,2,3,5
69		51	w	SA	BE	rural	practice owner	> 50%	j	Diplomveterinärmediziner	j	Mann ist Tierheilpraktiker	1,4,5,6,7,12	1,5,6,8			1,8,9	1,3,8,9	9	1,3,9					Bioresonanz	1,3,5,6,8,9		rising	2,4,6	nein		0		1,2,3
70		50	w	BY	München	urban	practice owner	> 50%	no		j	pos. Persönl. Erf., gr. Nachfrage, otherr Ansatz in sonst schlecht zugängl. Bereichen wie chron. Krankh.	1,3,4	1,2,3,5,6,7,8,9		1,3,4,5,6,7,9	9											stable	1,2,3,6,7	eher ja		6.7	1,2,4	1,2,3,5,6	1,2,4,6	Unvereinbarkeit Weltbild, Denkansätze, Systeme	ganzheitl. Behandlung/Versorgung d. Patienten
71		55	w	MP	Hannover	urban	practice owner	> 50%	no		j	Tierheilpraktikerin angestellt	3.4			1,2,3,4,8,9	1,2,6,7,9											stable	3.6	eher nein		3.6	1,2,5,6,7,8,9,10,11	1,2,3,4	3.4
72		51	w	BY	München	rural	practice owner	> 50%	j	FTA Pferd, Zusatzbezeichnung HomöopaTHie	j	es die gesündere und erfolgreiche Variante zur sog. Schulmedizin ist	1.11	1,2,3,4,5,6,7,8,9										1,2,3,4,5,6,7,8,9				rising	1,2,5,9	nein	eigene Veranstaltungen mit Referenten	0		2,3,4,6	1		bessere Tiergesundheit, Prophylaxe von Krankh. Bes. Chronischen
73		44	w	BY	München	rural	practice owner	> 50%	no		j	ich tier- und umweltschonend arbeiten will	1,4,5,7,10,11,12	1,2,3,5,6,7,8,9			1,2,3,5,6,7,8,9	1		9			2,5	1,2,3,5,6,7,8,9	Dunkelfeldmikroskopie	1,2,3,5,6,7,8,9		rising	1,2,3,4,5	eher ja		0		1.2	1,2,3,4,5,6,7,8,9,10,11
74		29	w	S	München	urban	employee	> 50%	no		n	k.A.	6						9									rising	0	kann ich nicht beurteilen		3	1,2,3	1.2	5.6
75		65	m	BW	München	urban	other (self employed)	> 50%	j	FTA Kleintiere	j		2,3,4,5,6,8,9,11		1,2,3,5,6,9	1,2,3,5,6,9	1,2,3,5,6,9	1,3,5,9	9		8	9		1,2,3,5,6,8,9				rising	2,3,4,5,6	nein		0		1,2,3,5
76		44	w	NS	Hannover	rural	practice owner	> 50%	no		j		2,3,4,5,6		1,2,3,5,6,8,9	1,6,9	1,9	9	1,9									rising	2,3,7	eher ja		2,3,6	1,7,8,9,10,11	2,3,4,5	3,4,6
77		54	w	BW	Gießen	rural	practice owner	> 50%	no		j	k.A.	2,3,4,6		3,9	1,3,5,8,9	1,5,8,9		1,9									rising	2,3,4	eher ja		2,4,6		1,2,5	1
78		57	w	NS	München	rural	employee	> 50%	j	Zusatzbezeichnung HomöopaTHie	j	Ergänzung zur "Schulmedizin" mit der man häufig weiterkommt (z.B. Allergiker)	1,2,3,4,5,6,7,8,9,10,11,12	5,7,8	1,2,3,6,7,9	1,2,3,5	3,7,9	1,2,3,5,7,8,9	2,9	9	1,2,5,7,8	9	1,2,3,6	1,2,3,5,7,9	Bioresonanz	1,2,3,5,9		rising	1,2,3,4,5,6,7	nein		1,2,3,6	1,2,8	1,2,3,5,6	1.12		teilweise gelingt echte Heilung z.B. Allergiker
79		38	w	HE		rural	employee	> 50%	j	Tierheilpraktikerin	j	es gewünscht wird und heilen hilft	1,2,5,7,8,9	1,2,3,5,6,7,9	1,2,3,6,9			9		9	8	9						rising	3.6	ja		0		1,2,3,4,5
80		42	w	HE	Gießen	rural	employee	> 50%	no		j		1,2,10,11	1,3,5,6,7,8,9	1,3,5,6,7,8,9								1,3,5,6,9	1,3,5,6,9				rising	2,3,4,5,7	kann ich nicht beurteilen		0		1,2,3,4,5	1,2,3,4,5,6,7,8,9,10,11
81		33	w	BW/RP	Gießen	urban	employee	> 50%	no		j		2,3,4,5,8,9		1,3,6	1,2,6,9	1,6,9	9			8	9						stable	2,3,4,5	eher nein		2,3,4,5,6	3	1,2,3,5	4.3
82		47	w	RP	BE	rural	practice owner	> 50%	no		j	sehr gut ergänzend einsetzbar	2,3,5		1,2,3,5,6,9	3,9		9										i cannot evaluate	1,2,3,6	eher nein		2,3,4	4	1,2,3	2.3
83		60	w	RP	Gießen	rural	practice owner	> 50%	j	Zusatzbezeichnung HomöopaTHie, Akupunktur, VerhaltensTHerapie	j	Orthopädieausbildung und -weiterbildung unzureichend	1,2,3,4,5,6,7,8,9,11	1,2,3,4,5,6,7,8,9	1,2,3,4,5,6,7,8,9	5,9	1,2,3,4,5,6,7,8,9	5,9	1,3,8,9	1,3,4,5,6,7,8,9	1,2,3,4,5,6,7,8,9	9		1,2,3,4,5,6,7,8,9				stable	1,2,4,5	eher nein		3.5	1.2	1,2,3,4,5	1,2,3,4,5,6,7,8
84		30	w	HE	Gießen	urban	employee	> 50%	no		k.A.	k.A.	1,4,5,8	3,6,7,9			9	9			8							rising	1,2,7	kann ich nicht beurteilen		3.4		1,3,4
85		42	w	HE	Gießen	rural	practice owner	> 50%	no		j		2	1,2,3,5,6,7,9														rising	2,3,6	eher nein		2.4		1.2	2.3
86		49	w	HE	Gießen	urban	practice owner	> 50%	no		j	sehr effektiv	2,10,11		1,2,3,5,6,8,9								1,3,5,8,9	1,9				rising	1,2,3,6	eher ja		3.4	2.1	2.3
87		47	w	HE	Gießen	rural	practice owner	> 50%	no		j	den Körper zur Selbstheilung anregen/den ganzen Organismus betreffen/Folgeketten berücksichtigen	1,2,3,4,5,6,7	1,3,5,6,8,9,10	1,2,3,5,6,7,9,10	1,3,5,6,10	1,3,9	1,9,10	1,9	1,9,10							Wundversorgung	rising	1,2,3,4,5,6	eher ja		4.6		1.2
88		55	w	HE	Gießen	rural	practice owner	> 50%	j	Dr. med. vet.	j	nebenwirkungsarm	2,3,10		1,2,3,5,6,7,9								1,2,3,5,6,7,9					stable	2,3,6	ja		3	1,2,3,4,5,6,7,8,9,10,11	1,2,5	1,2,3,4,5,6,7,8,9,10,11
89		65	w	HE	Gießen	rural	practice owner	> 50%	no		j		1,2,5,8,10,11	6,8	1,2,3,5,6,9			3,5,9			8		1,2,3,5,6,7,8,9	2,3,9				stable	3,6,7	ja		0		2,3,5
90		57	w	RP	Gießen	urban	practice owner	> 50%	j	Zusatzbezeichnung VerhaltensTHerapie	j		1,2,4,5,8,9,10,11	1,2,3,5,8,9	1,2,3,5,8,9		1,2,5,9	9			8	1,3,5,6,9	1,3	1,3				rising	1,2,4,5			3.6		1,2,3,4,5
91		35	w	RP	Gießen	rural	practice owner	> 50%	no		j		6.9						9			9						rising	3.4	ja		3,4,6	6.4	3.5
92		45	w	HE	Gießen	other	other: employee/practice owner	> 50%	j	Zusatzbezeichnung PhysioTHerapie	j		1,2,5,6,7,8,9	1,3,9,10	1,3,9,10			1,9,10	1,8,9,10	1,9,10	8	1,8,9,10					Neurologie	rising	2,3,7	eher nein		6		1,2,3,4,5
93		41	w	HE	Gießen	rural	employee	> 50%	no		j	es Alternative geben muss	1,2,4,5,7,8,10	1,2,3,5,6,7,8,9	1,2,3,5,6,7,8,9		9	9		1,3,9	8		1,2,3,5,6,7,8,9					rising	2,3,4,6	ja		4.6		1,2,5
94		49	w	RP	Gießen	urban	practice owner	> 50%			j	k.A.	1,2,4,5,8,9,10,11	1,7,8,9	1,2,3,5,6,7,8,9		6,9	1,3,4,5,6,9			8	9	1,2,3,5,6,7,9	3,6				rising	1,3,4,5	eher nein		2,4,6,7		1,2,3,5	Bioresonanz	Schulmedizin und Diagnostik könnten zu kurz kommen
95		44	w	RP	Gießen	rural	practice owner	> 50%	no		j	gute Ergänzung/Alternative zur Schulmedizin	1,2,4,5,6,8	1,2,3	1,2,3,6,7		9	9	9		8							stable	2.3	eher ja		3.4		1,2,5
96		56	w	HE	Gießen	urban	practice owner	> 50%	j	Zusatzbezeichnung Akupunktur; Tierkinesiologie	j	oft diese Art der Medizin als einzige wirkt	2,4,10,12		1,3,5,6,7,8,9		1,5						1,5		Tierkinesiologie	1,2,3,4,5,6,7,8,9		rising	3.4	nein		3,4,5		1,2,3,5
97		56	w	HE	Gießen	urban	practice owner	> 50%	no		j	ich damit arbeite	2,4,8		1,2,3,4,5,6,7,8,9		1,3,5,8				1,2,3,4,5,6,7,8,9							rising	3.6	ja		3.6	1,2,3,4,5,6,7,8,9,10,11	2.5	1,2,3,4,5,6,7,8,9,10,11
98		54	w	HE	Gießen	urban	practice owner	> 50%	no		j	k.A.	1,2,5	1,2,6,9	1,2,5,6,9			1,9										rising	1,2,4,6	kann ich nicht beurteilen		4		1,2,3,5
99		26	w	HE	Gießen	rural	practice owner	> 50%	no		j		2,3,4,5,6		1,5,8,9	1,5,8,9	1,5,8,9	1,5,8,9	1,5,8,9									rising	1,2,3,4,6,7	eher ja		3.4		1,2,3,5
100		55	w	HE	Gießen	rural	employee	> 50%	no		j	eigene guter Erfahrungen	1,2,3,4	1,2,3,5,6,7,8,9	1,2,3,5,6,7,8,9	1,2,3,5,6,7,8,9	1,2,3,5,6,7,8,9											rising	1,2,3,6,7	eher ja		7	1,2,4	2,3,5		Probleme bei der Abrechnung
101		47	w	HE	Gießen	urban	practice owner	> 50%	no		j	ich TCM anwende	3,4,5,6			1,3,5,8,9	1,2,3,5,6,7,8,9	10	1,7,8,9								Wundheilung	rising	1,2,3,7	eher ja		2.3	1.2	1,3,5	4.6
102		45	w	HE	Gießen	rural	employee	> 50%	j	TierphysioTHerapie	j	other zusätzliche Therapiemöglichkeit	2,5,6		1,2,9			5,9	9									rising	1,4,6	ja		6		1,2,3,4,5
103		52	w	BY	Gießen	rural	practice owner	> 50%	no		j	Alternativen gefragt sind/Ganzheitsmedizin sinnvoll ist	1,2,4,6,8,9,12	1,2,7,9	1,2,3,5,6,7,9		7,8,9		9		8	9			Tierkinesiologie	8		rising	3	nein		0		1,2,3,4,5
104		53	w	HE	Hannover	rural	employee	> 50%	no		j		2,3,6,8,10,11		1,2,5,6,7,9	3,9			9		8		3,4	3,4				rising	2,3,4,6	nein		6		1,2,3,5
105		33	w	RP	Gießen	rural	employee	> 50%	no		j		1,2,3,4,6	3	1,2,5,6,7,9	3	1,2,3,5,6,7,8,9		1,2,3,5,6,7,8,9									rising	3	eher ja		6		1,2,3,4,5
106		37	w	RP	Gießen	rural	practice owner	> 50%	no		j	Schulmedizin Akutmedizin ist, komplementärn Methoden as System umstimmen und zur Heilung führen	1,2,3,5,6,8,12	1,2,3,4,5,6,7,8,9	1,2,3,4,5,6,7,8,9	1,2,3,4,5,6,7,8,9		1,3,5,9	1,2,3,4,5,7,8,9		1,2,3,4,5,6,7,8,9				Kinesiologie. Systemische Therapie, Miasmat. Homöopathie	1,2,3,4,5,6,7,8,9		rising	1,2,3,4,5,6,7	eher nein		0		1,2,3,4,5	1,2,3,4,5,6,7,8,9,10,11
107		38	w	RP		urban	employee	> 50%	no		j		3,5,6,7,8,9,11			1,3,5,6,8,9		3,9	1,8,9	9	8	9		1,2,3,5,6,7,9				rising	1,2,3,4	eher nein		1,2,3,4,6,7	5.4	1,3,4,5,6		Ausführung a.G. monetären Interessen nach Motto "hilft nicht, schadet nicht"	z.T. wirklich besser als schulmed. Methoden aber nur nach "persönl. Empfinden" + nicht überprüft durch Blödsinn (I:?)
108		55	w	HE	Gießen	rural	practice owner	> 50%	no		j	k.A.	2		1,3,5,6,9													rising	2,3,6	eher ja		3.4		2.3
109		41	w	HE	Gießen	rural	employee	> 50%	no		j		2,3,8,11		1,2,3,5,8,9	1					8			1,2,9				rising	3.7	eher ja		0		1,2,3	2.11
110		32	w	HE	Gießen	urban	practice owner	> 50%	j	PhysioTHerpie, OsteopaTHie	j	gute Ergänzung in meiner komplementärmedizischen Praxis	2,3,5,6,7,8,9		1,2,3,5,9	1,2,3,5,9		1,9	1,9	1,9	8,9	1,9						rising	1,2,3,4,5,7	eher nein		1.3		1,3,4,5	1,2,6
111		65	m	HE	Gießen	rural	practice owner	> 50%	j	biolog. Tiermedizin	j	ganzheitl. Alternative	1,2,3,5,8,10,11	1,2,3,5,6,7,8,9	1,2,3,5,6,7,8,9	1,2,3,5,6,7,8,9		1,3,5,9			1,3,8		1,2,3,5,6,7,8,9	1,2,3,5,7,9				rising	1,2,3,4,5,6,7	nein		0		1,2,3,4,5
112		52	w	HE	München	rural	employee	> 50%	no		j	k.A.	1,2,3,5,7,11	1,5,6,7,8	1,2,3,5,6,7,8,9	1,3,5,6,8		5		5				1,3,9				i cannot evaluate	2.3	eher nein		0		1,2,3,5
113		59	w		Gießen		employee	> 50%	no		j		2,3,5,8,11		1,2,3,5,6,7,8,9	1,3		2,5,9			1,8			1,2,3,9				rising	3.7	eher nein		0		1,2,3,5	1,2,3,4,5,6,7,8,9,10,11
114		52	w	RP	Gießen	rural	practice owner	> 50%	no		j	ich dies in der Praxis anwende	2,3,4,5,6,8,9		1,2,3,5,6,7,8,9	1,5,7,8,9	8,9	1,3,4,5,6,8,9	8,9		8	9						rising	2,3,4,5,6,7			3,4,6,7		1,2,3,4,5		Alternativmedizin soll noch helfen bei "aussichtslosen Fällen" der Schulmedizin, fehlende Geduld und Bereitschaft der Besitzer weil schon "viel Geld ausgegeben"
115		56	w	BW	Hannover	urban	practice owner	> 50%	j	FTA für Klein- und Heimtiere	j	große Nachfrage bei Patienten	2,3,6,9,11		1,2,5,6,9	5,8,9			1,9			9		10			Organkrankheiten	rising	2,3,6,7	kann ich nicht beurteilen		3.7	1.2	1,3,4	1.2	Konkurrenz zu nicht-TÄ "Heilern"
116		54	w	RP	Gießen	rural	practice owner	> 50%	no		j	k.A.	0															rising	2,3,4	kann ich nicht beurteilen		2,4,6		1,3,5
117		56	m	RP	München	rural	other: familiy member		no		j	doofe Frage	2,3,5,6,7,12												Basen, Schüsslersalze			i cannot evaluate	1,2,3,4,6	eher nein		2,3,4,7		2,3,5,6		Quacksalber und Schaumschläger, in Klinik 200Euro und austherapiert, max 50Euro und in 10min gesund (falsche Erwartungshaltung)	WW mit menschl. Gesundheit (I:?), Gesundheitssteigerung
118		44	w	RP	Hannover	rural	practice owner	> 50%	no		j	k.A.	1,2,3	1,2,3,4,5,6,7,8,9	1,2,3,4,5,6,7,8,9	1,2,3,4,5,6,7,8,9												rising	1,3,6	kann ich nicht beurteilen		3		1,2,5
119		54	w	BY	Gießen	rural	practice owner	> 50%	j	HomöopaTHie	j	mehr Wissen über Medizin	1,2,3,4,6,8,9,10,11	1,2,3,5,6,7,8,9	1,2,3,5,6,7,8,9	3,9	1,2,3,5,6,7,8,9		1,9		8	1,9	1,2,3,5,6,7,8,9	1,2,3,4,5,6,7,8,9				rising	1,2,3,4,5,6,7	eher nein		1,2,4,6,7		1,2,3,4,5	1,2,10,4	Vergütung
120		52	w	BW	München	rural	practice owner	> 50%	no		j	aus Überzeugung über die Wirksamkeit	2,3,8		1,3,6,7,9	3,6					8							rising	3,4,6	ja		0		1,2,3,5	1,2,3,4,5,6,7,8,9,10,11
121		49	w	HE	BE	rural	practice owner	> 50%	no		j	überaus hilfreich	1,2,3,5,6,7,8	1,3,5,6,7,8,9	1,3,7,8,9	1,3,9		1,9	1,9	1,9	8							rising	2,4,7	eher nein		0		1,2,3,5
122		47	w	BY	BE	urban	employee	> 50%	no		j	sinnvolle Ergänzung zur Schulmedizin	2.5		1,2,3,6,9			9										stable	1,3,6	eher ja		2.3		1,2,3,5
123		59	w	HE	Gießen	urban	practice owner	> 50%	j	Dipl. Biologin	j	gute Ergänzung zur Allopathie	2,3,4,5,7,11		1,2,3,5,6,7,9	1,6	9	1,5,6,9		6,9				1,3,5				rising	1,2,3,6	eher nein		3,4,6		2,3,4,5	1,2,4,5
124		59	m	RP	BE	rural	practice owner	> 50%	j	Akupunktur, HomöopaTHie, VerhaltensTHerapie	j	interessante Erweiterung der Medizin	1,2,3,4,5,7,8,9,10	1,3,5,7,8,9	1,3,5,7,8,9	1,3,5,7,8,9	1,3,5,7,8,9	1,3,5,7,8,9		1,3,5,7,8,9	1,3,5,7,8,9	1,3,5,7,8,9	1,3,5,7,8,9					stable	1,2,3,6	ja		0		1.5
125		41	w		Gießen	rural	practice owner	> 50%	no		j	k.A.	1	1,5,7,8,9														rising	1,2,5	ja		0		1,2,3
126		38	w	SL	München	rural	employee	> 50%	no		k.A.	k.A.	2.8		3,8						8							stable	1	eher ja		3,4,6	8	1,2,3	8,1,2
127		47	w	HE	Gießen	rural	practice owner	> 50%	no		j	wir mit zunehmenden AB-Resistenzen other Möglichkeiten der Therapie brauchen	1,2,6	1,2,6,7,8,9	1,2,5,6,7,8,9				9									rising	1,2,3	eher ja		4.6	1.2	1,2,3,5	1.2
128		37	w	HE	Gießen	rural	employee	> 50%	no		j	k.A.	1,2,3,5,7,8	1,9	9	1		9		9	8							stable	2,3,4	eher ja		4		1.4
129		57	w	RP	Teheeschburg/Rumänien	urban	practice owner	> 50%	no		j		0															i cannot evaluate	4	kann ich nicht beurteilen		4		1
130		63	w		Allenstein/Polen		other		no		j		0															rising	2.3	eher ja		4		1.3
131		31	w	HE	Gießen	urban	employee	> 50%	j	IAVC	j	k.A.	5,6,7					9	9,10	9							Prophylaxe	rising	3	eher nein		1,2,3,4	1.2	1,2,4	6
132		30	w	HE	Hannover	urban	employee	> 50%	no		j	von Besitzern gewünscht	1,2,5,6	3,6,9	3,6,9			9	9									i cannot evaluate	2,3,6,7	eher ja		2.3		1,2,3
133		46	m	RP	BE	rural	practice owner	> 50%	no		j		3.9			9						9						i cannot evaluate	1,3,4,7	ja		3,4,5	1,2,8	1,2,3,4
134		49	w	HE	Gießen	rural	practice owner	> 50%	no		j	k.A.	2,3,5,7,8,10,11		2,3,6,9,10	3,6		9,10		9	8		2,3,6,9	2,3,6,9			Wundheilung	stable	2,3,6,7	kann ich nicht beurteilen		3	1.2	2,3,5	10.6
135		59	w	BY	München	rural	practice owner	> 50%	no		j	Hilfe für den Organismus zur Selbsthilfe	1.2	5	9													stable	2,3,6	ja		3.4	1,2,3,4,5,6,7,8,9,10,11	1,2,3,4,5	1,2,6
136		49	w	BY	Gießen	rural	other: practice representatives (cardiology)	> 50%	no		j		1.2	1,2,3,5,6,7,9	1,2,3,5,6,7,9													rising	1,2,7,8	eher nein		3,4,6		1,2,3,4	1,2,3,4,5,6,7,8,9,10,11
137		57	w	NS	Hannover	rural	employee	> 50%	no		j	manches hilft	2.8		1,2,5						8							rising	6	eher nein		3		3
138		26	w	BW	Gießen	rural	employee	> 50%	no		k.A.	k.A.	0															i cannot evaluate	1	kann ich nicht beurteilen		2.4	1.2	0
139		30	w	BY	München	rural	employee	> 50%	no		j		1,2,3,4,5,6,7,8	1,2,5,6,7,8,9	1,2,5,6,7,8,9	1,2,5,6	1,2,3,4,5,6,7,8,9	1,2,3,4,5,6,7,8,9	1,2,8,9	9	8							rising	3,4,5,6	eher nein		3		1,2,5	4,1,2
140		58	m	NS	Hannover	rural	practice owner	> 50%	no		n	wegen gelisteter Kritikpunkte	0															stable	0	kann ich nicht beurteilen		1,2,3		1.3	7
141		42	m	BY	Ukraine, Charkiv	urban	practice owner	> 50%	no		j	k.A.	1,2,3,4,6	1,3,5,6,9	1,3,5,6,9	1,2,3,5,8	1,2,3,4,5,6,7,8,9		9									stable	1,2,3,6,7,8	eher ja		3.4	1.2	1.2
142		32	w	BY	München	rural	employee	> 50%	no		n	k.A.	1.7	1,2,3						5								stable	0	eher ja		2.4
143		52	w	BY	München	rural	employee	> 50%	no		j		0															stable	2,3,6	eher nein		3.4		2
144		54	m	NS	Hannover	rural	practice owner	> 50%	no		j		2,3,6		1,2,9	3,5			9									rising	3.7	kann ich nicht beurteilen		4.6		1,2,3,5	1,2,6
145		26	w	HE	München	urban	employee	> 50%	no		n	k.A.	0															rising	0	eher ja		1,2,3,4		0
146		27	w	NR	München	rural	employee	> 50%	no		n	k.A.	0															rising	0	kann ich nicht beurteilen		0		0
147		44	w	S	Leipzig	rural	practice owner	> 50%	no		j		2.3		3,6,9	1,3,9												stable	2,6,7	kann ich nicht beurteilen		4.6		1,2,5
148		48	w	BW	Gießen	urban	practice owner	> 50%	no		j	wichtige Behandlungsmöglichkeit	1,2,3,4,5,8,10,11		1,2,3,5,6,7,8,9,10	1,2,3,5,6,7,8,9	1,2,3,5,6,7,8,9,10	5			8		1,2,3,5,6,7,8,9,10	1,2,3,5,6,7,8,9,10				rising	1,2,3,5,6	eher nein		1	1,2,3,4,5,6,7,8,9,10,11	1,2,3,4,5
149		48	w	BW	Gießen	urban	employee	> 50%	no		j		2,3,5,8,10,11		1,2,3,5,6,7,8,9	1,3,5,6,7,9		1,5,9			8		1,2,3,5,6,7,8,9	1,2,3,5,6,7,8,9				rising	1,2,3,6	eher ja		0		1,2,3,5	1,2,3,4,5,6,7,8,9,10,11
150		56	w	BW	Gießen	rural	employee	> 50%	no		k.A.	k.A.	2.8		2,5,6,9					8								stable	2	eher ja		3.6
151		57	m	BW	Gießen	rural	practice owner	> 50%	j	Chirurgie	n	k.A.	2,3,5,8		1,2,5,6,7,8,9	9		9			8							stable	0	kann ich nicht beurteilen		3.4		2
152		30	w	HE	BE	urban	employee	> 50%	no		j	zur Unterstützung z.B. bei leichten Infekten	2,3,5,8,9		1,5,6,7,9	1,5,9		1,9			8	9						rising	1,2,7	eher ja		3	1.2	1,2,3,5	3.5
153		26	w	BY	München	urban	employee	> 50%	no		j	Ergänzung der "Schulmedizin", bisher noch nicht breiter eingesetzt, kaum Erfahrung	0															rising	7	kann ich nicht beurteilen		3.4	1	1.5	3,4,6
154		42	w	S	Leipzig	rural	practice owner	> 50%	no		j		3.7			1,2,6,8,9,10				10							Othämatom, Rehe Pferd	stable	3,4,6,7	eher nein		2.4		1,2,5
155		53	w	NS	BE		other: employee + practice owner	> 50%	no		j	Kundenwunsch, sinnvolle Ergänzung	1.3	6,8		1,2,3,5,6,7,8,9												stable	2,3,6,7	eher ja		2,3,4	1,2,5,8	1,3,4	3
156		44	w	HE	Gießen	rural	employee	> 50%	j		k.A.	7								4,7								sinking	0	kann ich nicht beurteilen		2,3,6		1.5
157		24	w	BY	München	urban	employee	> 50%	j	FTA	j	zusätzliche und Alternative Methode	3,6,12			1,5,6,8,9			9						Bioresonanz	2,9		rising	2,3,7	eher nein		1,2,3,6,7	1.2	1,2,3	3	mangelnde Lehre von der Uni aus, an LMU sogar Ablehnung
158		54	w	NR	München	urban	employee	> 50%	no		j	privat nicht "Praxis"philosophie	0															rising	2.6	kann ich nicht beurteilen		3.6		2,3,4
159		51	w	NS	Hannover	urban	practice owner	> 50%	no		j		1,3,8	8		1,9					8							sinking	2.7	kann ich nicht beurteilen		3	2	1.3
160		42	w	S	Leipzig	urban	practice owner	> 50%	j	FTA HAT + Dr.	j		1	1,2,4,6,7,9														rising	2	eher nein		0		3
161		58	w	BY	München	urban	practice owner	> 50%	j	Gutachter, Nager- und Heimtier	j		1,2,3,5,9,10,11	1,2,3,6,7,8,9	1,2,3,5,6,7,9	1,3,6,7,8,9		9				9	1,3,9	1,2,3,5,6				rising	3.6	ja		3.4	4	2
162		36	w	NS	Hannover	rural	employee	> 50%	j	FTA Kleintiere	j	Nachfrage durch Besitzer	1,5,6,7,8	2,3,6,8,9				9	9	3	1,8							rising	2,6,7	ja		3	1.2	3
163		33	w	BW	Leipzig	urban	employee	> 50%	no		j	Alternative zur Schulmedizin	2,3,5,9		1,2,3,7,8	5,8		1,5,9				9						stable	3,6,7	eher nein		1,2,3,4		1
164		46	w	BY	Hannover	rural	employee	> 50%	no		j	mache selber Neuraltherapie, Osteopathie	1,2,3,4,5,6,9	3,6,8	1,3,6	2,6,9	1,7,8,9	2,3,7,9	1,9			1,7,9						rising	2.3	eher nein		3,4,6	1,2,3,6	1,2,3,5
165		31	w	BY	München	rural	employee	> 50%	no		j	Kundenwunsch	1,2,3	1,3,6	1,3,6	6												rising	1,2,3,6	nein		1,2,6	5.6	1.3	6
166		32	w	BW	München	rural	employee	> 50%	no		j	nachhaltig, kaum NW	1,2,3,4,5,7	1,5,6,8,9	1,8,9	1,3,4,5,6,8,9	9	9		9								rising	1.2	nein		1,2,7	1.2	1,2,3,4,5,6	3	fehlende Informationen im Studium	Umweltverträglichkeit
167		44	w	BY	Hannover	rural	employee	> 50%	no		j	man über d. Tellerrand schauen muss, als begleitende Therapie, bei mild erkrankten Tieren	2		2,5,6,9													rising	2	eher ja		3	1,3,4,5,6,7,8,9,10,11	1.3	2
168		66	m	SL	München	urban	practice owner	> 50%	j	VerhaltensTHerapie	j	alles was uns weiterbringt ist gut	2.5		1,2,3,5,6,9			2,5,9										stable	3,6,7	nein		1,2,3	1	1,2,3,4,5
169		59	w	BE	BE	urban	practice owner	> 50%	no		j	wird oft nachgefragt, ich selbst lieber Therapieform wähle (I:?)	3			1,5												stable	6	kann ich nicht beurteilen		5		2.3	3,1,2,4
170		61	m	HE	München	rural	practice owner	> 50%	no		j		1,2,8	7	1,2,3,8						8							rising	3.6			4.5	11	1.2	1,2,9
171		48	w	NS	Hannover	rural	employee	> 50%	j	Dr. med. vet.	j	viele Patientenbesitzer danach fragen	1,2,3,5,6	2,3,7,9	2,9	5,8		9	9									stable	6,7,9	eher nein	Erfahrungen von Patientenbesitzern	3,6,7	1,2,3,4,5,6,7,8,9,10,11	1.3	1,2,3,4,5,6,7,8,9,10,11	Schwierigkeiten bei Erstellen Kostenplan für die Therapie
172		40	w	BY	München	urban	employee	> 50%	no		j	es v.a. bei chron. Erkrankten interessante Therapien bietet	2,3,5,6,7,8		1,3,6,8	1,3,6,9		9	9	9	8							rising	1,2,6,7	nein		1,2,5		1,2,3,5	3
173		44	w	NS	Hannover	urban	practice owner	> 50%	no		k.A.	es ordentlich betrieben werden muss	0															rising	0	kann ich nicht beurteilen		1,2,3,4		1,3,4
174		53	m	NR	Hannover	rural	practice owner	> 50%	no		j	klassische westliche TM ist nicht alles	2,4,5		1,6,9		1,6,8,9	1,2,5,9										rising	1,2,3,4,6,7	nein		3,4,5,6	4	1,2,3,4,5	1,2,4,5
175		28	w	WL	Hannover	rural	employee	> 50%	no		j	Interesse der Besitzer, Antibiotikaersatz, Therapieunterstützung	2,3,6		1,2,3,7,8	1,2,6,8			9									rising	2,6,7	eher ja		3.6	1.2	2,3,4	3,1,2,6
176		64	m	BW	München	rural	practice owner	> 50%	j	Augen- ,Zahnheilkunde	j	es gefragt wird	2		1,5,9													rising	2.6	kann ich nicht beurteilen		3	8	1.4	4
177		40	w	BY	München	rural	practice owner	> 50%	no		j	als Ergänzung	2,3,7		1,3	1,6				9								stable	1	ja		3.4	1	1.5	7
178		60	m	NS	Hannover	rural	practice owner	> 50%	no		n	die Effekte bezweifelt werden	0															sinking	0	kann ich nicht beurteilen		3,4,7		6		ideologisch vorgefasste Einstellung der entsprechenden Tierhalter	Wegbereitung für Tier"Heilpraktiker"
179		41	w	BY	München	urban	employee	> 50%	no		n	k.A.	0															i cannot evaluate	0	ja		3.4	1	2.3	6
180		41	w	TH	Gießen	urban	practice owner	> 50%	no		j	sie unverzichtbar in der Praxis ist	2,3,5,8,10,11,12		1,3,5,6,7,8,9	3,5,6,9		9			8		2	2,3	Bioresonanz	3,6,9		rising	2,3,4,6	eher ja		0		1,2,3,4	2.12
181		58	w	HA	BE	urban	practice owner	> 50%	no		j		2		3,9													stable	2,6,7	kann ich nicht beurteilen		3,4,6	1,3,4,5,6,7,8,9,10,11	2.3
182		58	m	TH	Leipzig	urban	practice owner	> 50%	j	FTA Klein- und Heimtiere	k.A.	k.A.	3.5			1,6,9		9										stable	2	ja		2.3	8	2	3
183		52	w	BY	Gießen	urban	other: practice representative	> 50%	no		j		2		3													rising	1.7	eher ja		3,4,7	1.2	1,2,3,4	1,2,4	Besitzer fordert sie und lehnt evtl. sinnvolle Schulmedizin ab
184		40	w	BY	München	rural	practice owner	> 50%	no		n	ich nur als wirksam nachgewiesene Methoden anwende	3			1,3,6												i cannot evaluate	0	kann ich nicht beurteilen		3.4	1,2,8,10	2	3
185		57	w	HA	BE	urban	practice owner	> 50%	no		j	Ergänzung der Schulmedizin	1,2,3,8	5,6,9	1,2,3,5,6,9	1					8							stable	2,6,7	eher nein		2,3,4,6		1,2,3	1,2,3,4,5,6,7,8,9,10,11
186		55	w			rural	employee	> 50%	no		j	in der Reconvaleszenz anwendbar	0															rising	2	eher nein		2,3,5		1
187		36	w	BY	Gießen	urban	employee	> 50%	j	FTA Kleintiere	n	ich evidenzbasierte Medizin bevorzuge	0															stable	0	kann ich nicht beurteilen		3		3.4
188		50	w	BY	Gießen	rural	practice owner	> 50%	no		j		1,2,3	1,5,6,7,8,9	1,3,5,6,8,9	1,5,6,9												rising	1,2,3,4,5,6	eher nein		1,2,3		2,3,5
189		52	w	BY	München	urban	practice owner	> 50%	no		j	ich Allergiker bin und selber sehr gute Erfahrungen mit Homöopathie habe	1,2,4,8,9,12	1,2,3,5,6,7,9	1,2,3,5,6,7,9		9				8	9			Bioresonanz	6,10	Futtertest, Impfverträglichkeit	rising	2.6	nein		1,2,4		1,2,3,5	1.2
190		46	w	RP	München	rural	employee	> 50%	no		j	k.A.	2,5,6		1,2,3,6,9			1,9	1,9									stable	2,3,6,7	eher nein		1,2,3		1,2,3,5
191		43	w	BY	München	urban	employee	> 50%	j	Innere Medizin	n	k.A.	0															rising	0	kann ich nicht beurteilen		1,2,3,5		1,2,3
192		58	m	BY		rural	practice owner	> 50%	no		j	zusätzliche Therapiemöglichkeit	1.2	1,6	1,6													stable	1,2,6,7	eher ja		3,4,6		1,2,3
193		39	m	HE	Ghent	rural	practice owner	> 50%	no		n	k.A.	0															sinking	0	kann ich nicht beurteilen		2.3		4
194		29	w	NR	Leipzig	urban	employee	> 50%	no		j	die Besitzer es wünschen, Einiges hilft	2,3,4,5,6		3,6	3,6	1,9	1,9	1,9									rising	3,4,6,8	eher ja		2.3		1,2,3	4,3,5
195		54	m	BY		rural	practice owner	> 50%	no		j		2,5,6		1,2,3,5,6,7,9			9	9									stable	1,2,6	eher nein		4		1,2,3,4
196		45	w	BY	München	rural	employee	> 50%	no		j		1,2,3,6,8	10	1,8	8			9		8						Auge	rising	1,2,6,7	kann ich nicht beurteilen		3.6	1.2	1,3,5
197		60	w	BW	München	rural	employee	> 50%			j		1.2	1,3,7,9	1,7,9													rising	2.3	eher nein		3,4,6		1.2
198		43	w	SH	Hannover	urban	employee	> 50%	no		j	k.A.	3,5,6			5,6,8		1,9	9									rising	1,2,7	kann ich nicht beurteilen		2,3,4	8,1,2	1,2,3,4,5	4,6,3,5
199		33	w	BY	München	urban	employee	> 50%	no		j	als ergänzende Therapie	1	7,8														stable	1	kann ich nicht beurteilen		0		1.3
200		55	w	BW	BE	rural	practice owner	> 50%	no		n	k.A.	1.2	1,5,7	1,5,7													stable	0	eher ja		3		3.4
201		36	w	BY	München	rural	employee	> 50%	j	Dr. med. vet.	k.A.	k.A.	0															stable						1
202		60	w	BY	München	urban	other: self employed and journalist	> 50%	no		j	viele Weiterbildungen und eigene Erfahrungen	2,8,10,11		1,2,3,5,6,7,8,9						1		1,3,5,6,7,8,9	1,2,3,5,6,7,8,9				rising	2,3,4,5,6,7	eher nein		4,5,7	1,2,8,11	1,2,3,5	2,11,10,9,6	ständiges Schlechtreden durch Schulmediziner
203		60	w	BY	München	urban	practice owner	> 50%	j	HomöopaTHie	j	aus Erfahrung und z.T. hervoragende Erfolge	2,3,5,6,8,11		1,2,3,5,6,8,9	1,2,3,5,6,8,9		1,2,5,6,9	9		1,8			1,2,3,5,6,9				rising	2,3,4,5,9	eher nein	langjährige Empirie			1,2,3,5	1,2,3,4,5,6,7,8,9,10,11
204		51	w	BY	München	urban	practice owner	> 50%	no		n	hilft nix	0															rising	0	kann ich nicht beurteilen		3.4	1.2	0
205		55	w	BW	Gießen	rural	employee	> 50%	no		j	ergänzende Verbesserung, z.T. alleinige Behandlung best. Krankheitsbilder	1,2,4,5,8,9	1,2,5,8	1,2,3,5,7,8,9		1,5,9	1,5,9			8	9						rising	1,2,3	eher nein		4.6		1,2,3,4,5	4.8
206		47	w	SL	BE	rural	employee	> 50%	no		j	k.A.	0															rising	2.7	kann ich nicht beurteilen		1,2,3		3.4
207		46	w	BY	Gießen	rural	employee	> 50%	no		j		1,2,3,4,5,8	1,2,3,5,6,9	1,2,3,5,6,9	1,3,6	1,3,9	9			8							stable	2,3,7	ja				1,2,3,4,5	4,1,2,6
208		48	w	HA	München	urban	practice owner	> 50%	no		j		2,3,6,7		7,9	8			1,9	9,10							Othämatom	rising	2,3,4	eher ja		3.4		1.3	6
209		59	w	HE	München	other	other: practice representatives	> 50%	no		j	interessant, other Ansätze	1,2,4,5,9	1,3,8	1,3,6,7,8		5,9	9				9						i cannot evaluate	2,3,6,7	kann ich nicht beurteilen		2,3,4,6	1,2,10,11	1,2,3,5	1,2,3,4
210		50	w	BW	Hannover	urban	practice owner	> 50%	j	FTA Kleintiere	j	komplementär bei chronischen Erkrankungen	2.3		1,3,5,6,9	1,3,5												stable	3,6,7	kann ich nicht beurteilen		4		3.4
211		33	w	NS		urban	employee	> 50%	no		j		1	3,6,8														rising	7	eher nein		4.5		1,2,3,4,5
212		45	w	BY	Wien	urban	employee	> 50%	no		j	k.A.	3,11			10							1,5	1,5			Kaninchen	rising	2.4	kann ich nicht beurteilen		3.4		1,2,3
213		43	w	BY	Gießen	urban	practice owner	> 50%	no		j	gute Erfahrungen	1,2,3,4,5,6,7,8,9,10,11	1,2,3,4,5,6,8,9	3	1,2,3,4,5,6,7,8,9	1,2,3,4,5,6,7,8,9	1,2,3,4,5,6,7,8,9	1,2,3,4,5,6,7,8,9	1,2,3,4,5,6,7,8,9	1,2,3,4,5,6,7,8,9	1,2,3,4,5,6,7,8,9	1,2,3,4,5,6,7,8,9	1,2,3,4,5,6,7,8,9			immunbedingte Erkrankungen	rising	5	nein		0		1,2,3,4,5	1
214		40	w	BW	Leipzig	rural	practice owner	> 50%	no		j		1.2	1,2,3,5,6,8,9	1,5,9													rising	2.6	eher ja		4		1,2,3,4
215		60	w	BW	München	urban	practice owner	> 50%	no		j		1,2,3,8,10,11,12	1,2,3,5,6,7,8,9,10	10	1,3,5,6,10					1,3,5,7,8		3,10	1,2,3,5,7,9	Eigenblut	1,3,5,6	Trauma	stable	1,2,3,6	eher ja		0		1,2,3,5	1,2,3,4,5,6,7,8,9,10,11,12
216		42	w	NS		rural	employee	> 50%	no		j	ich es für sinnvoll halte	2,3,5		1,3,5,6,7,8,9	1,3,8		6										rising	2,3,6,7	eher ja		4.6		1,2,3,4,5	1,2,3,4,5,6,7,8,9,10,11
217		62	w	WL	BE	urban	practice owner	> 50%	no		j	sie unschädlich sind und wirken	2,3,8,11		3,7,8,9	8					8			1,2,3,6,7,8,9				rising	2,3,4,6,7	eher nein		1,2,3,4	1.2	1,2,3,4,5	1,2,11
218		51	w	NS	Gießen	rural	practice owner	> 50%	no		n		2.3		1,3,5,6,8,9	9												stable	6.7	ja		2,3,4
219		50	m	HE	Gießen	rural	practice owner	> 50%	no		n	schulmedizinisch orientierte Praxis	2.4		10		9										Neurologie	sinking	6	kann ich nicht beurteilen		3		1.2
220		50	w	SL	BE	rural	practice owner	> 50%	no		j	ich selbst gute Erfahrungen gemacht habe, erweitert Spektrum	2		6,8,9													i cannot evaluate	1.2	eher nein		1.2		1,3,5
221		32	m	NR	Hannover	urban	employee	> 50%	no		j	als Unterstützung der Schulmedizin	0															i cannot evaluate	0	eher nein		7		1,2,3,4,5	1,2,3,4,5,6,7,8,9,10,11	alleinige Nutzung ohne Kombination mit Schulmedizin
222		31	w	NR	Hannover	urban	employee	> 50%	no		j	ich es zur Ergänzung der Schulmedizin für sinnvoll halte	1	3														stable	1.2	eher ja		3		1.2
223		38	w	BY	München	urban	employee	> 50%	no		j	gute Ergänzung	3,4,5,6			1,3,5,8,9	1,9	1,9	1,9									rising	2,3,6,7	ja		3		1,2,3
224		25	w	SH	BE	rural	employee	> 50%	no		j	von Besitzern gefragt, milde Alternativen, Therapienotstände	3,5,6,7			1,3,6		1,9,10	1,9	9							Neurologie	rising	1,2,4,7	kann ich nicht beurteilen		4		1.3	7.5
225		45	w	BY	München	rural	employee	> 50%	no		j	ergänzend/unterstützend. Etwas für die Besitzer	1,2,3,5,6,7	1,3,5,6,8	1,3,5,6,8	3		1,5,9	1,9	5,9								rising	1,2,3,6,7	eher nein		1,2,3,5	1.2	1,2,3	1,2,7,5
226		47	w	BY	München	urban	other: self employed	> 50%	no		j		3,6,8,11			1,2,5,6			9		8			1				stable	2,3,7	eher nein		2.3		1,2,3,5
227		58	w	NS	Hannover	urban	practice owner	> 50%	no		j	sie von meinen Kunden gewünscht wird	1,2,3,5,8	1,2,3	1,2,3,9	1,2,3,8,9		9,10			8						Neurologie	stable	1,2,6,7	kann ich nicht beurteilen		3.4	1.2	1,2,3	2
228		49	w	S	Leipzig	rural	practice owner	> 50%	j	FTA Rinder, ZB in Abschluss Tierseuchenmanagement	j	Alternative zur Schulmedizin, zunehmende Nachfrage	1,3,8	5		5					8							rising	2.6	eher nein		4.6		1,3,5
229		50	m	S		other	practice owner	> 50%	no		j	Verbesserung der tierärztl. Behandlungsmöglichkeit	1,2,8	3,5,6,8	3,5,6,8						8							stable	2.7	eher ja		5.6		1.3
230		53	w	BB	BE	urban	employee	> 50%	no		j	nebenwirkungsarm bzw. -frei, alt bewährt, hoch interessantes Arbeiten	3.9			1,3,4,5,6						9						rising	2,3,6,7	eher nein		1,2,5,6	1,2,3,4,5,6,7,8,9,10,11	1,2,3,5
231		49	m	BE	BE	urban	practice owner	> 50%	no		j	k.A.	12												Bioresonanz			stable	6	eher nein		6		1.4
232		55	w	BE	BE	urban	practice owner	> 50%	no		j		2		1,3													rising	3,6,7	eher nein		3.4		1,3,4,5
233		50	w	TH	Gießen	rural	practice owner	> 50%	j	Akupunktur	j	gute Erfahrungen, Erweiterung der therapeutischen Möglichkeiten	1,2,3,4	1,5,8,9	1,3,5,6,7,9	10	1,3,8,9,10										GI-Störungen	rising	1,2,3,4,6,7	eher ja		1,2,3,4	1,2,3,4,5,6,7,8,9,10,11	1,2,3,5	4
234		54	w	BY	München	urban	practice owner	> 50%	no		j	Schulmedizin begrenzt, von Besitzern nachgefragt	2,3,9,11		1,2,3,5,6,7,9	1,2,3,5,6,7,8,9						9		1,2				rising	2,3,6	eher nein		2,3,4,6	1.2	1,2,3,4,5	3
235		52	w	BB		rural	practice owner	> 50%	no		j	ich von der ganzheitlichen Behandlung überzeugt bin	1,2,3,7,8,10	1,2,5,6,7,8	1,2,3,4,5,6,7,9	1,2,3,5,6,7,9				9	8		1,3,5,6					rising	1,2,3,6	ja		3		1,2,3,5
236		63	m	BB	BE	rural	practice owner	> 50%	j	FTA für Allgemeinpraxis	j	TCM eine gute Therapieoption bei best- Krankheiten ist	4,7,8				1,5,9			1,9	9							rising	2.3	eher ja		0	1.2	1,2,3,4,5	4
237		58	m	BY	München	urban	practice owner	> 50%	no		j		2.6		1,3,6,8				1,9									rising	1.7	eher nein		4.5		1.3
238		66	m	BW	München	urban	other: practice representatives	> 50%	j	FTA Kleintiere, Akupunktur	j	gute Erfahrungen	2,3,4,5,8,9,11		1,2,3,5,6,9	1,3,5,6,8,9	1,3,5,6,8,9	3,5,6,9			8	1,3,9		1,2,3,5,6,8,9				rising	2,3,6	eher nein		0		1,2,3,5	4.11
239		35	w	NS	Hannover	other	other: employee + practice owner	> 50%	j	Chiropraktik (IVCA)	j		2,4,5,6,8		1,5,6,9		1,9	1,5,9	1,9		8							stable	2,3,4,6,7	eher ja		3.4	1.2	1.3	6
240		46	w	NS	Hannover	rural	practice owner	> 50%	j	tiermed. FA	j	interessanter, i.d.R. nebenwirkungsarmer Ansatz der oft hilfreich ist	1,2,3,4,5	1,2,3,5,7,8,9	1,2,5,7,8,9	5	9	5,6,9										stable	1,2,3,6,7,9	eher ja	ADM	3,4,6,7	1,2,6	1,2,3,5	1,2,3,4,5,6,7,8,9,10,11	Laienbehandler
241		61	m	NS	München	urban	practice owner	> 50%	no		j	positive Erfahrung	1,2,8,10	2,3,5,8,9	1,2,3,5,6,9						8		3,5,6,9					stable	2,3,6,7	eher nein		1,2,3,4		1,3,5
242		64	m	BY	München	urban	practice owner	> 50%	no		j	nur Naturheilkunde, keine Homöopathie	3,5,6			9		9	9									i cannot evaluate	0	ja		3.4	1.2	0
243		45	w			urban	practice owner	> 50%	no		j	alternative Therapieansätze	2,3,4,8		1,2,3,6,9	1,3,6,7,8	9				8							rising	2,3,4	kann ich nicht beurteilen		4.6	6		1,2,3,4,5,6,7,8,9,10,11
244		27	w	BB	BE	urban	employee	> 50%	no		n		1,2,3,8	1,2,3,5,6,7,9	1,2,3,5,6,7,9	5					8							rising	1,3,7	ja		3.6	1.2	3.4	1,2,3,4,5,6,7,8,9,10,11
245		42	w	BB	BE	urban	employee	> 50%	no		j		1,2,4,5,7,9	1,2,3,9	1,2,5,6,9		9	9		9		1,9						rising	3.6			3,4,6		1,2,3,5
246		59	w	BB	BE	rural	practice owner	> 50%	j	FTA klinische Labordiagnostik	j		1,3,5,6,7,9,11	1,2,3,5,6,7,8,9		3		1,2,9	9	3		9		3				rising	1,2,3,4,5	eher nein				1,2,4,5
247		31	w	BE	Gießen	urban	employee	> 50%	no		j	k.A.	1,2,3,8	1,2,5,6,9	1,2,5,6,9	1,4,5,8,9					8							rising	3.7	kann ich nicht beurteilen		7	1.2	1.2		Besitzercompliance, Geld
248		50	m	BE	BE	urban	practice owner	> 50%	j	Biologische Tiermedizin	j	Wissensdurst	1,2,3,8,9,10,11	5	1,2,7	1,6					8	1,9	1,2,3,5,6,9	3,5				rising	1,2,3,6,7	ja		1,2,5	5	1,2,5	3,10,9
249		32	w	BE	BE	urban	employee	> 50%	no		j	um Alternativen zu haben	2,3,5,6,9		7	1,6		1,5,9	1,9			1,9						stable	1,3,6,7	ja		4.6		2,3,5
250		64	w	BE	BE	urban	practice owner	> 50%	no		j	Erweiterung der therapeutischen Möglichkeiten	2,5,11		1,3,5,6			5,9						2,9				stable	2.3	eher ja		3.4	1,2,7,8	1,2,3,5	4,5,6
251			w	BE	Hannover	urban	employee	> 50%	no		j		2.8		1,5,6,9						8							rising	2,3,4,6	eher nein		3.4		1.3
252		37	w	BE	BE	urban	employee	> 50%	no		j	gute Ergänzung, sinnvolle Behandlung	1,2,3	2,6,8	2	2,5												rising	3.7	nein		1,2,3,4,7	1,2,3,4,5,6,7,8,9,10,11	1,2,3,4	1,2,3	Kenntnisse Anwendung/Dosierung/Erfahrungen
253		61	w	BB		urban	practice owner	> 50%	no		j	Alternative oder Zusatz zur Schulmedizin	1,2,3	6	1,2,3,5,6,9	1,3												rising	2,3,4,6,7	eher ja		4,5,6		1,2,3,5
254		47	w	BE	BE	urban	practice owner	> 50%	no		j		2,3,5,10,11		1,2,5,6,8,9	1,2,5,6,8,9		9					1,2,5,6,8,9	1,2,5,6,8,9				i cannot evaluate	2,3,6,7	eher nein		4.6		1,2,3,5
255		38	w	BE	BE	urban	employee	> 50%	no		j	gute Ergänzung	1,2,3	1,3,5,7,8,9	1,3,5,7,8,9	1,3,5,7,8,9												rising	2,3,6,7	eher nein		4		1,2,3,5
256		32	w	BE	BE	urban	employee	> 50%	no		j	ergänzend zur Schulmedizin	2		1,3,8,9													stable	4			3.4		1
257		36	w	BE	BE	urban	employee	> 50%	no		j	es die Besitzer wünschen	1,2,3,8	6	1,6,9	6					8							rising	3	ja		3.4		3
258		55	w	BE	BE	urban	practice owner	> 50%	j	master of small animal science	j	praxisrelevant	1,2,3,4,5,6,8,10,11	1,2,3,4,5,6,7,8,9,10	1,2,3,4,5,6,7,8,9,10	1,2,3,4,5,6,7,8,9	1,7,8,9	1,5,9	1,9		1,2,3,5,6,7,8,9		1,2,3,4,5,6,7,8,9	1,2,3,4,5,6,7,8,9			Ohren + OP-Vor/Nachsorge	rising	2,3,4,5,6	eher nein		3.4		1,2,3,4,5
259		56	w	BE/BB	BE	urban	other: practice representatives	> 50%	no		j	otherr Behandlungsansatz, Nebenwirkungen	2.8		1,2,3,5,6,7,8,9						8							rising	2,3,6,7	ja		4.6		1,2,3,4,5
260		54	w	BB	BE		other	> 50%	j	Chiropraktik	j	die Erfolge sehr gut sind	1,2,3,5,6,7,8,10,11	1,3,6,9	1,3,5,6,9	1,3		1,3,5,9	1,3,9	1,3,5,9	1,3,9		1,3,5,6,9	1,3,5,9					2,3,4,5	eher ja		0		1,2,3,5
261		51	w	BB	BE	urban	practice owner	> 50%	no		j	Alternativen zur Schulmedizin	1,2,3	5,6	1,2,3,5,6,7,8,9	1,2												rising	1,2,3,6	eher nein		4.6	1,2,11	1,2,5	1,2,4,10
262		49	w	BE	BE	urban	practice owner	> 50%	no		j		1,2,5,6,8	1,2,5,9	3,8			9	1,2,3,4,5,6,7,8,9		1,9							rising	1,3,7	eher nein		3,4,5,6		1.2
263		50	w	BE	Wien	urban	practice owner	> 50%	no		j	die Schulmedizin oft keine Antworten mehr hat	2,3,4,10		1,2,3,5,7,9	1,6,9	1,9						1,2,3,5,7,9					rising	2,3,6,7	ja		0		1,2,3,5	3.4
264		40	w			urban		> 50%	no				2,6,7,8,10		1				1,3,8,9	1,9	1,8		1,3,8,9					rising	1,2,5	kann ich nicht beurteilen				1.2
265		60	m	BE	BE	urban	practice owner	> 50%	no		j		2,3,8,10,11		1,2,3,4,5,6,7,8,9	1,2,3,4,5,6,7,8,9					1,2,3,4,5,6,7,8,9		1,2,3,4,5,6,7,8,9	1,2,3,4,5,6,7,8,9				rising	1,2,3,6,7	kann ich nicht beurteilen		4		1,2,3,4,5
266		54	w	BE	Hannover	urban	practice owner	> 50%	j	Chiropraktik und Kinesiologie	j	hervorragende regenerative und schmerzlindernde Wirkung	2,3,4,5,6,7,8,9,10,11		1,2,3,4,5,6,7,8,9	1,9	1,3,6,9	1,9	1,3,7,8,9	1,9	1,8,9	1,3,7,9	1,2,3,4,5,6,7,8,9	1,3,7,9				rising	2,3,6,7	eher ja		0		1,2,3,5
267		28	w	BE	Ermland-Masuren	urban	employee	> 50%	no		j		2		3,7,9													i cannot evaluate	3.7	eher ja		3.4		1,2,3
268		58	w	BB	BE	rural	employee	> 50%	no		j	gut verträglich, NW-frei, gut kombinierbar mit Schulmedizin	1,3,10	3		1,2							1,2,3,5,6,9					rising	1,2,3,7	eher ja		2,3,4	1,2,3,4,5,6,7,8,9,10,11	1,2,3,4,5	10
269		52	w	BE	BE	urban	practice owner	> 50%	no		j	ich von vielen Wirkungen und der organotropen Grundlage überzeugt bin	1,2,3,5,6,8,10	5,8,9	1,2,3,5,6,8,9	1,3,9		5,9	9		8		1,2,3,5,6,9					rising	1,2,3,4,5,6	eher nein		2.7	1,2,3,4,5,6,7,8,9,10,11	1,2,3,4,5	1,2,3,4,5,6,7,8,9,10,11	Fehlinformationen
270		46	w	BB	BE	rural	practice owner	> 50%	no		j	sie gut wirksam ist + ohne Nebenwirkungen	2		1,2,3,5,9													i cannot evaluate	1,2,3,6,7	ja		3.4		1,2,5
271		39	m	NR	Hannover	urban	practice owner	> 50%	no		n	ich nicht dran glaube	1.3	7,8,9		1,2,3,7												rising	1	eher ja		1,2,3		4
272		36	w	BY	München	urban	employee	> 50%	no		j	wenig NW, wollen Besitzer	1,2,4,5,8	1,2,3,5,6,7,8,9	1,2,3,6,9		1,9	9			8							rising	3,4,6,7	eher nein		2.3		1,2,3,4,5
273		64	m	BW	Gießen	urban	practice owner	> 50%	j	FTA Klein- und Heimtiere	j		2,4,11		1,2,3,8,9			2,9						2				stable	6	ja		3		1.3
274		28	m	NR	Gent	urban	employee	> 50%	no		n	k.A.	0															rising	1	kann ich nicht beurteilen		1,2,3,4	1,2,8	3	1.2
275		39	w	RP		rural	employee	> 50%	no		j	k.A.	3			1												i cannot evaluate	1,6,7	kann ich nicht beurteilen		2,3,6	1	1	4,5,6
276		64	w	BW	München	rural	practice owner	> 50%	j	Chirurgie + Kleintiere	j	Therapielücken	1,2,11	1,2,3,5,6,7,9	2,3,5,9									2,9				stable	1.2	eher nein		2,3,4,6		2	11
277		26	w	BY	BE	rural	employee	> 50%	no		n	k.A.	1.3	1,3,8,9		5,9												stable	7.9	kann ich nicht beurteilen	von Chefin dazu gezwungen Homöopathie zu verkaufen (I:!)	3	1.2	3
278		53	w	NS	Leipzig	rural	employee	> 50%	no		j	interessante Alterenative zur Schulmedizin	2,9,12		1,2,3,5,6,7,8,9							9			Bioresonanz			stable	1,2,6	ja		4		1,2,3
279		51	w	BW	Peruric	urban	practice owner	> 50%	no		j	k.A.	1,2,3,5,8,10,11,12	1,2,3,5,8,9	1,2,3,5,6,8,9	1,3,8,9		9			8		1,2,3,5,6,8,9	1,2,3,4,5,6,8,9	Bioresonanz			rising	2,3,4,5	ja		0		1,2,3,5	1,2,3,4,5,6,7,8,9,10,11,12
280		41	w	BY	München	urban	employee	> 50%	no			k.A.	2.3		6	3,4,5,8,9													2,6,7	ja		3.4		1,2,3
281		37	w	BW	München	urban	employee	> 50%	j	FTA Klein- und Heimtiere	j		2,3,4		9	1	9											rising	3.6	kann ich nicht beurteilen		2.3	3	2,3,5
282		29	w	BW	Gießen	rural	employee	> 50%	no				1,2,3,5,8,10,11	1,2,3,5,7,9	1,2,3,5,6,7,9	3,5		1,2,5			8		1,2,3,5,6,9	1,3				stable	2,3,6,7	eher ja		0		1,2,3,4	2.11
283		27	w	BW	Gießen	urban	employee	> 50%	no		j	k.A.	1,3,8,10	8,9		8					8		2					i cannot evaluate	2,6,7	kann ich nicht beurteilen		1		1.3
284		51	w	BW	Gießen	urban	practice owner	> 50%	no		j	es gibt auch Grenzen der Schulmedizin, Besitzerwunsch	1,2,3,8,11	1,2,3,5,6,7,8,9	1,2,3,5,6,7,8,9	3					8			3				rising	2,3,7	eher ja		3.4		1,2,3,4
285		34	w	BW	Gießen	urban	employee	> 50%	no		j	schonender, unterstützend	0															rising	1.3	eher ja		3	8	1,2,3,4
286		49	w	BW	Gießen	rural	employee	> 50%	no		j	k.A.	3.8			1,3,6,9					8							i cannot evaluate	2	eher ja		4.5		1,2,5	1.2
287		53	w	BW	Hannover	rural	employee	> 50%	no		n	ich nicht daran glaube, zu wenig beweisbar	3.4			3	9											stable	2.4	kann ich nicht beurteilen		7		3		wird als Allheilmittel glorifiziert und Wirkung unterschiedlich
288		62	w	BW	München	rural	employee	> 50%	no		j		2		1,3,5,6,9													rising	2	eher ja		0		1,2,3,4	1,2,3,4,5,6,7,8,9,10,11
289			w	BW	Hannover	urban	employee	> 50%	j	ZB Kleinsäuger	j		2.3		1,2,6,7,9	6												rising	2,6,7	kann ich nicht beurteilen		1,2,3,6	1	1,2,3
290		27	w	BW	München		employee	> 50%	no		j	k.A.	2,5,6		1,2,5,6,9			1,9	9									rising	1,6,7	nein		1,2,3		1,2,3,5
291		33	w	BW	Hannover	rural	employee	> 50%	no		j	wird seitens der Besitzer immer mehr gefragt	2.3		5,6	1,5,6												rising	7	kann ich nicht beurteilen		1,2,3		1.3
292		50	m	BW	München	urban	practice owner	> 50%	j	FTA Kleintiere	k.A.		1	2,3														stable	3.6	kann ich nicht beurteilen		2,3,4		2.3
293		41	w	BW	Gießen	urban	employee	> 50%	no		j	wenn es wirkt	0															i cannot evaluate	7	eher ja		2.3		1
294		40	w	BW	München	urban	employee	> 50%	no		k.A.	k.A.	1.9	9								9						stable	3.7	ja		2,3,4		2
295		52	w	BW	Gießen	urban	practice owner	> 50%	j	FTA Kleintiere	k.A.	k.A.	1.4	9			9											stable	4	eher ja		4.6		2
296		37	w	BW	Gießen	rural	employee	> 50%	no		j	k.A.	2		3													i cannot evaluate	2.7	kann ich nicht beurteilen		4.6		2.3
297		28	w	BW	Hannover	urban	employee	> 50%	no		n	k.A.	3,6,7			6,8,9			9	9								rising	2	kann ich nicht beurteilen		3.4		2.3
298		27	w	BW	München	urban	employee	> 50%	no		n		0															rising	0	kann ich nicht beurteilen		3		0
299		27	w	BW	München	urban	employee	> 50%	no		j	k.A.	0															rising	1.2	eher nein		3,4,5		1.3
300		53	w	BW	Leipzig	rural	practice owner	> 50%	no		j	ganzheitlich, weniger NW	1,2,8	1	1,2,3,5,6,7,8,9						8,9							stable	1,2,6,7	kann ich nicht beurteilen		4		1.2
301		49	w	BW	München	rural	practice owner	> 50%	no		j		1,2,3,8	1,2,3,5,6,7,8,9	1,2,3,5,6,7,8,9	1,3,5,6,8,9					1,8							rising	2,6,7	eher nein		4		1,2,3,4,5
302		52	w	BW	München	rural	practice owner	> 50%	j	DOK Mitglied	n	keine Zeit, other Interessen	5					9										rising	7	kann ich nicht beurteilen		0		1,2,3,4
303		41	w	BW	München	rural	employee	> 50%	no		j	ich es selbst anwende	1,2,3,5,8,9,10	1,3,5,8,9	1,3,5,6,7,8,9	1,5,6		1,10			8	1,9	1,3,5,6,7,9					rising	1,2,3,6	eher nein		1,2,3,4,6	1	1,2,3,4,5	10
304		32	w	BW	Gießen	rural	employee	> 50%	no		j		3			1,5,6,7,8,9												stable	2.6	eher ja		3.4	1.2	1.3
305		41	w	BW	München	urban	practice owner	> 50%	no		j		2,3,6,9		1,2,3,6,9	1,2,3,5,6,7,8,9			1,9			9						rising	3.6	eher ja		1,2,3,4	1.2	1,2,3,4,5	3.6
306		27	w	BW	München	rural	employee	> 50%	no		j	k.A.	1.2	1,2	1,2													i cannot evaluate	2.7	kann ich nicht beurteilen		4		5	1
307		50	w	BW	Gießen	other	practice owner	> 50%	no		j	unterstützende Therapie	3			1,2,3,8												stable	6.7	eher ja		3	1.2	1
308		66	w	BW	München	urban	other	> 50%	j	FTA Kleintiere + OphTHalmologie	n	other Interessen	1	3														sinking	6	ja		6		0
309		49	w	RP	Gießen	rural	practice owner	> 50%	no		j	Ergänzung zur "klassischen" Therapie	3,4,5,7			3,5,6	1,9	1,5,6,9		6,9								stable	1,2,6,7	ja		3.6	1.2	1,3,5	4.5
310		45	w	RP	Gießen	urban	employee	> 50%	no		j	häufig gute Alternative	2.3		1,6,8	1,6												stable	6.7	eher ja		3		1,2,3	3
311		50	w	RP	Gießen	urban	practice owner	> 50%	no		n	ich glaube nicht daran, es fehlen beweisende Studien zur Wirksamkeit	2		3													sinking	0	kann ich nicht beurteilen		3	1,2,5,6,7,8,9,10,11	3.6	1.2		Placeboeffekt
312		56	w	BW	München	rural	practice owner	> 50%	no		j		1,2,3,5,8,11	1,2,3,5,6,7,8,9	1,2,3,5,6,7,8,9	1,2,3,5,6,7,8,9		1,5,9			1,8			1,2,9				rising	1,2,3,5	eher nein		1,2,3,4		1,2,3,4,5
313		50	w	BW	München	rural	practice owner	> 50%			j		1,2,3,5,8,11	1,2,3,4,5,6,7,8,9	1,2,3,4,5,6,7,8,9	1,2,3,4,5,6,7,8,9		1,2,3,4,5,6,7,8,9			1,2,3,4,5,6,7,8,9			1,2,3,4,5,6,7,8,9				sinking	1,2,3,6,7	eher ja		4.6		1
314		25	w	NR	Gießen	urban	employee	> 50%	no		j		0															i cannot evaluate	1.7	kann ich nicht beurteilen		2,3,6		1,2,4
315		60	w	RP	Hannover	urban	practice owner	> 50%	no		j		2,3,5,8		1,2,3,5,9	6,8		9			8							stable	3,6,7	eher ja		4.6		3.5
316		39	w	BW	Gießen	urban	practice owner	> 50%	j	GPCert Innere Medizin	n	GPCert Innere Medizin	3.6			6			1,9									i cannot evaluate	0	kann ich nicht beurteilen		2,3,5		1,2,4
317		50	w	BW	Hannover	rural	practice owner	> 50%	no		j		3,5,8			3,8,9		9			8							rising	2,3,6	eher ja		3.4		1,2,3	3.5
318		49	m	WL	Leipzig	urban	practice owner	> 50%	no		j	Ergänzung zur Schulmedizin	2,4,6		10		9		1,9								Internistik	stable	2,3,4	eher ja		3,4,6	8,10,1,2	1,2,3	6
319		36	w	NR	Hannover	urban	employee	> 50%	no		n	k.A.	0															rising	0	eher ja		3.4		3.4
320		31	w	BW	Hannover	rural	employee	> 50%	j	Dr. med. vet.	j	Komplementärmedizin wissenschaftlich nicht haltbarer Unfug ist	3			1,3,5,7,9												rising	6	eher ja		3	1,2,4,8	1.2	3
321		35	w	HE	Hannover	rural	practice owner	> 50%	no		j	k.A.	1,2,3,4,5,8,9	6,7	6,7,9	6,8,9	9	9			8	9						rising	2.6	ja		3	1.2	1.2
322		68	m	NS	Hannover	rural		> 50%	no		j		2.5		1,6,9			2,5,9										rising	2,3,7	kann ich nicht beurteilen		3.4	2	1,2,4
323		31	w	BW	München	urban	employee	> 50%	no		j	k.A.	2		9													i cannot evaluate	7	kann ich nicht beurteilen		2,3,4		1,2,3
324		38	w	BW	Gießen	urban	employee	> 50%	j	Augen	j		1,5,6	1,3,8,9				5,9	9									stable	6.7	eher ja		3,4,5	1	2.3
325		55	w	SH	BE	urban	practice owner	> 50%	no		j		2.3		3,7	1,3												stable	1,6,7	eher ja		2,3,4		1.2
326		46	m	BW	Gießen	urban	practice owner	> 50%	no		j	gute Ergänzung zur Tiermedizin	2,5,8,12		3,9			5			8				Bioresonanz	5		stable	2.6	eher nein		2,4,6	1	1.2	12
327		48	w	RP	München	rural	practice owner	> 50%	no		j		2		1,3,7,8													stable	9	kann ich nicht beurteilen	problemorierte Lösungssuche	3		2.6	1.2		Behandlungsmöglichkeit die die klass. Schulmedizin erweitern kann
328		50	w	BW	München	urban	other: self-employed	> 50%	no		j	ich sie für gut/wirksam halte	1.2	1,3,5,6,7,8,9	1,3,5,6,7,8,9													rising	1,2,3,6	eher nein		0		1,3,5
329		48	w	BW	Gießen	rural	employee	> 50%	no		j	gute Ergänzung, hohe Nachfrage	1,2,5,6,8,11	4	1,2,3,5,6,7,9			1,6,9	1,9		8			1,2,3,5,6,9				rising	1,2,3,4,6,7	nein		1,2,3,4,5,6		1,2,3,4,5,6			weniger Antibiotikaresistenzen
330		45	w	WL	Hannover	rural	practice owner	> 50%	no		j		2,6,8		1,3,5,8,9				9		8							rising	2.4	eher nein		3		1,2,3,5
331		44	w	BW	Hannover	urban	practice owner	> 50%	j	Augenheilkunde	n	ich an die Wirksamkeit nicht glaube	0															stable	0	kann ich nicht beurteilen		3		0
332		60	m		Hannover	urban	practice owner	> 50%	j		j	notwendig	2,3,5,8,9,11		1,3,5,6,7,9	1,3,4,5,6,7,8		1,3,5,9			5,7,8	1,3,5,7,9		1,3,5,7,9				rising	2.3	eher nein		1,3,4,6	1,2,3,4,5,6,7,8,9,10,11	1,2,3,5	1,2,3,4,5,6,7,8,9,10,11
333		36	w	BW	Gießen	rural	practice owner	> 50%	no		j		2,3,4,7		1,2,7,8,9	1,3,5,9	1,9			9								rising	6	ja		3		1,2,3
334		40	w	HE	Gießen	rural	employee	> 50%	no		j		2,3,4,5,7,8		1,2,3,9	1,3,5,7,8	1,5,7,8,9	6,9		9	8							rising	3,6,7	eher nein		4.6		1,2,3,5	4.5
335		35	m	BW	München	urban	practice owner	> 50%	no		j	wertvolle Alternative	2,3,5		1,3,5,6,7,8,9	1,3,5,6,7,8,9		1,5,6,9										rising	1,2,3	kann ich nicht beurteilen		3.6		1,2,3,5	3.5
336		50	w	HE	München	rural	practice owner	> 50%	no		j		1,2,3,8,11	1,2,3,5,6,7,8,9	1,2,3,5,6,7,8,9	1,2,3,5,6,7,8,9					1,8			1,2,3,5,6,7,9				rising	2,3,4,6,7	nein		3.7	1.2	1,2,3,4,5,6	1,2,3,4,5,6,7,8,9,10,11	Druck durch intollerante Kollegen z.B. in Internetforen	Erfüllung der ABLeitlinien, Vermeidung Einsatz
337		63	w	BW	München	rural	practice owner	> 50%	no		j	es auch Sinn macht	2.5		2,3,4,6,7,8,9			5										stable	2,3,6	kann ich nicht beurteilen		3.4		1.5
338		40	w	BW	München	urban	employee	> 50%	no		j	k.A.	1,2,3,4,8,9	6	1,2,6,8	2,3,5,9	9				8	9						rising	1,2,3,6,7	eher ja		3,5,6	1.3	1,2,3,5	4.9
339		46	w	BW	München	rural	practice owner	> 50%	no		j		1,3,4,5	1,2,3,5,6,7,8,9		1,2,3,5,6,7,8,9	9	9										rising	3.5	ja
340		58	m	RP	BE	urban	practice owner	> 50%	j	Betreuung Pferdesportveranstaltungen	j	ich die Erfahrung habe, dass es nichts bringt	2.4		1,2,3,9			10									Atemstimulannz Neugeborene, Analgesie	i cannot evaluate	2,7,9	Erfahrungen
341		42	w	BW	München	urban	other	> 50%	no		j		3			1,9												i cannot evaluate	1,2,6	kann ich nicht beurteilen		1,2,3,4,5		1.2
342		42	m	NR	Leipzig	urban	practice owner	> 50%	no		k.A.	k.A.	1	1,3,8,9														stable	1.7	kann ich nicht beurteilen		3.6
343		46	w	BW	München	rural	practice owner	> 50%	no		j	ergänzend gut wirksam, Besitzerwunsch	1,2,3,6	1,2,5,7,9	1,2,5,7,9	1,2,3,5,7,8,9			9									rising	1,2,6,7	eher ja		3.4	1,2,3,4,5,6,7,8,9,10,11	1,2,3	1,2,3,4,5,6,7,8,9,10,11
344		46	m	BB	BE	rural	practice owner	> 50%	j	FTA Kleintiere	j		1,2,3	3	1,3	1,3												stable	2,3,6,7	ja		2,3,4	8,4,7	1,2,3	2,3,6
345		56	m	HE	Gießen	rural	practice owner	> 50%	no		j	zunehmendes Interesse/Kunden	1.2	1,3,5,9	1,5,6,9													rising	2,3,6	eher nein		0		2,3,5
346		50	w	BW	Gießen	rural	practice owner	> 50%	no		j		1,2,3,5,8,10,11	1,2,3,4,5,6,7,8,9	1,2,3,4,5,6,7,8,9	1,2,3,4,5,6,7,8,9	1,2,3,4,5,6,7,8,9	1,2,3,4,5,6,7,8,9	1,2,3,4,5,6,7,8,9	1,2,3,4,5,6,7,8,9	1,2,3,4,5,6,7,8,9	1,2,3,4,5,6,7,8,9	1,2,3,4,5,6,7,8,9	1,2,3,4,5,6,7,8,9				rising	1,4,5	nein		2.3	1,2,3,10	1,2,3,4,5	1,2,3,4,5,6,10,11
347		50	w	RP	Gießen	urban	employee	> 50%			j	großes Potential	0															i cannot evaluate	1,2,7			0		1,2,5
348		43	w	BW	Hannover	urban	practice owner	> 50%	no		j		1,2,8,10	1,3,5,7	1,2,3,5,6,7,8,9						8		2					rising	1,2,3,6	eher nein		1,23,4	1	2,3,4,5
349		60	w	RP	Gießen	rural	employee	> 50%	no		j		2,3,5,6,8		1,2	1,2		5	9		8							rising	1.2	eher nein		3		1.2
350		46	w	BW	München	rural	employee	> 50%	no		j	gute Ergänzung zur Schulmedizin, Wunsch d. Besitzers	2,3,4,5,6		1,3,5,6,7,8,9	6,8,9	9	9	1,9									rising	6.7	kann ich nicht beurteilen		3.6	1.2	2.3	4.6
351		30	w	HE	Gießen	urban	other: postgraduate	> 50%	no		j	sinnvoll als Ergänzung zur Schulmedizin	0															i cannot evaluate	1.3	eher ja		3,4,7	1,2,3	1	1,2,3,4,5,6,7,8,9,10,11	ersetzt (anfangs) nicht klass. Arzneimittel
352		29	w	BW	Gießen	rural	employee	> 50%	no		j	viele Besitzer interessiert sind, man alle Alternativem im Blick haben sollte	1.3	1,7,9		3												rising	1.2	eher nein		4		1,2,3	1,2,3,5,6
353		32	w	BW	München	urban	employee	> 50%	no		j	wo Schulmedizin nicht/nicht mehr hilft ist es schön zusätzliche Möglichkeiten zu haben	1,2,3,4,5,7	1,2,3,5,9	1,2,3,9	1,2,3,5,9	9	3,5,10		9							Wundheilung	stable	7	kann ich nicht beurteilen		3.7		1,2,3,4,5	1,2,3,4,5,7	zum Teil sind Produkte sehr teuer bei unsicherer Wirkungslage
354		38	m	BW	München	urban	employee	> 50%	no		n	k.A.	0															stable	0	ja		3		0
355		38	w	BW	Gießen	rural	practice owner	> 50%	no		j		3.7			1,3,5,6,8,9				5,6,9								rising	1,2,6,7	eher ja		3	1.2	1,2,3,4,5
356		54	w	BW	Mailand Italien	rural	practice owner	> 50%	no		k.A.		2,4,7		3,5,6,7		3,7,9			5								rising	6.7	eher ja		0		0
357		51	w	BW	Perma Italien	rural	employee	> 50%	no		j		1,2,8	1,2,3,5,6,9	1,2,3,5,6,9						8							rising	6.7	kann ich nicht beurteilen		4		1,2,3,5
358		55	w	BW	BE	rural	practice owner	> 50%	no		j	Alternative	1.5	1,8				5										rising	2.7	eher ja		3,4,7	8,7,5	2.3		zu viel Esotherik
359		55	w	BW	BE	rural	practice owner	> 50%	no		j	überzeugte Schulmedizinerin	0															stable	2,8,9	kann ich nicht beurteilen	Studien	3	1.2	3.4
360		44	m	BW	Gießen	urban	practice owner	> 50%	no		j	weniger Nebenwirkung, gute Wirksamkeit	2.3		8,3	3,6												rising	6	kann ich nicht beurteilen		3.4		1,2,3,4,5	2.3
361		50	w	BW	Leipzig	rural	practice owner	> 50%	j	Akupunktur, HomöopaTHie	j	Ergänzung weiter führt	1,2,3,4,5,6,7,8,9	1,2,3,5,8,9	2,3,6	3,9	1,3,9	1,3,5,6,8,9	3,9	9	8	9						rising	2,3,5	ja		7	1,2,3,4,5,6,7,8,9,10,11	1,2,3,5	1,2,3,4,5,6,7,8,9,10,11	seitens Patientenbesitzern oft Weg zu Tierheilpraktiker aus vermeintlichen Kostengründen
362		69	w	BW	München	urban	practice owner	> 50%	j	FTA Klein- und Heimtiere	k.A.	k.A.	1,2,3,5	2,3,7	9	9		9										stable	4.6	ja		2.3		1.3
363		51	w	BW	München	rural	practice owner	> 50%	no		j		5,6,7					5,9	7,9,10	5							Prävention	rising	1,2,3,4,5,6,7	eher nein		1,2,3,4	1,2,3,4,5,6,7,8,9,10,11	1,3,4,5	6.7
364		51	m	BW	BE	rural	practice owner	> 50%	no		j	wer hilft hat recht	2,3,5,10		1,2,5,6,8,9	1,6		3,9					1,2,5,6,8,9					rising	2,3,4,6,7	eher ja		2.3		1,2,3,5
365		58	w	BW	BE	rural	practice owner	> 50%	no		j	offen für alles	1,3,9	0,1,5,7,8		0,1,5,7,8						8						stable	6.7	eher nein		1,2,3,4,7		1.2	1,3,9	in unserem LK fährt sog. Tierambulanz die jedem Tier Traumeel inj. und den Besitzern glauben macht, sie seien TÄ, also fehlende Gesetzeslage
366		46	w	BW	München	rural	practice owner	> 50%	j	FTA Kleintiere	j		2,4,5,9		1,2,7,9		1,9	9				9						rising	2,3,4	ja		4	1,2,3,4,5,6,7,8,9,10,11	1,2,3	1,2,3,4,5,6,7,8,9,10,11
367		41	w	BW	München	urban	practice owner	> 50%	j	EASVA Chirurgie	j	Schulmedizin an ihre Grenzen kommt	5.6					9	9									rising	1,2,3,7	eher nein		1,2,6	1.2	1,3,4	5.6
368		53	m	BE	BE	urban	practice owner	> 50%	no		j		1,2,3,4,5,6,8,9	1,2,3,5,6,7,8,9	1,2,3,5,6,7,8,9	1,2,3,5,6,7,8,9	2,3	9	1,9		8	9						stable	2,3,4,6	ja		0		1.2
369		45	w	BE	BE	urban	employee	> 50%	no		j		1,2,3,8,11	1,2,3,5,6,7,8,9	1,2,3,5,6,7,8,9	1,2,3,4,5,6,7,8,9					8			3				rising	2,4,6,7,8	ja		0		1
370		35	w	BE	Hannover	urban	employee	> 50%	no		j		2		1,2,3,5,6,7,9													rising	1,2,3,7	eher ja		4		1
371		49	w	BW		urban	employee	> 50%	no		j	sinnvolle (Zusatz-)Therapie möglich	2.4		1,3,6		9											stable	2,3,6	eher ja		6	4	1,2,5	1,2,3,4,5,6,7,8,9,10,11
372		35	w	BW	München	rural	employee	> 50%	no		j	hilft oft	2.3		1,9	6,8												rising	2.7	nein		2,3,4		1,2,3
373		41	m	BW	München	rural	practice owner	> 50%	no		j	damit Geld verdient ist	1,2,4,12	6,7,9	5,6,7		1,2,9								Bioresonanz	1,2,3,4,5,6,7,8,9		rising	4.5	nein		0		1,3,4	12
374		45	m	BB	BE	urban	practice owner	> 50%	no		j		1,2,3,8	1,2,3,6,8,9	1,2,3,6,8,9	5,6,9					8							stable	2,6,7	eher ja		0		1,2,5	1,2,3,4,6
375		58	w	BW	München	rural	other: practice representative	> 50%				es funktioniert oft	2.8		2,3,5,6,7,9						8							stable	2,6,7	eher nein		1,2,6		1,2,3,4,5
376		69	w	BW	München	rural	practice owner	> 50%	no		j	es Wirkung zeigen kann	2,3,5		1,3,7	1,3		6,9										stable	1.2	eher nein		3,4,6		0
377		54	m	BW	Gießen	urban	practice owner	> 50%	no		k.A.		4,7,9				9			5		9						stable	1.2	ja		3	1,2,3,5,6,8,10,11	4	4,7,9
378		45	w	BW	München	rural	practice owner	> 50%	no		j		5					3,5,6										rising	5.7	eher nein		3,4,6	5	1,2,3	5
379		29	w	BY	München	rural	employee	> 50%	no		j		3.6			1,3,6,9			9									i cannot evaluate	1,2,3,6,7	kann ich nicht beurteilen		2,3,4	1	1,2,3,5	3.6
380		41	w	SL	München	rural	practice owner	> 50%	no		j		2		1,2,3,5,6,7,9													stable	2,3,6,7	eher ja		3		1,2,3,5
381		53	w	BY	München	rural	practice owner	> 50%	no		j	die meisten Krankheiten durch Naturheilkunde längerfristig ausheilen	1,2,3,4,6,8,11	1,2,3,4,5,6,7,8,9	1,3,5,6,10	1,2,5,6,9	10		1,2,9		8			1,2,3,5,6				rising	2.4	nein		4		2,3,5
382		49	m	BW	München	urban	practice owner	> 50%	j	FTA Klein- und Heimtiere	n	unwirksam	0															sinking	0	kann ich nicht beurteilen		3		0
383		42	m	RP	BE	rural	practice owner	> 50%	no		j	k.A.	1,2,3,8,9,11	8	1,2,3,6,7,8,9	1,3,7					8	9		1,3				rising	1,2,5	eher nein		1,2,3		1,2,3,5
384		27	w	HE		rural	employee	> 50%	no		j	unterstützende Therapie	2,3,5,6,7		1,5,6,8	1,5,6,8		10	1,9	1,9,10							Wundheilung	rising	2,3,7	eher nein		3,4,6	11	1,3,4,5	6
385		45	w	BW	Hannover	rural	practice owner	> 50%	no		j	Behandlungsalternativen und Kundeninteresse	2.3		3,9	1												stable	2,3,6	eher ja		3		1
386		52	m	BW	Gießen	urban	practice owner	> 50%	no		k.A.	k.A.	2		1,3,6,9													stable	6	ja		3.4		1.3
387		56	w	NR	BE	urban	employee	> 50%	no		j	ich noch keinen zwingenden Beweis für Wirksamkeit sehe	3,4,6			1,2,3,7,8,9	9		1,9									rising	3,6,7	eher ja		3	1.2	3.4	4.6
388		59	m	BY	BE	rural	practice owner	> 50%	j	HomöopaTHie	j		2.8		2,3,5,6,8,9						8							rising	3	eher nein		4.6		1,2,5
389		60	m	BW	BE	rural	practice owner	> 50%	no		j	eine Spektrumserweiterung immer sinnvoll ist	1.2	1,3,5,9	2													rising	3.6	eher nein		6	1	1.2
390			w	RP	Hannover	urban	employee	> 50%	no		j	große Nachfrage	1,2,5,9	2,5,6,9	6,9			9				9						rising	1,6,7	kann ich nicht beurteilen		2.3		2,3,5
391		59	w	HE	Gießen	rural	practice owner	> 50%	no		j	unterstützende Therapie	2,3,5,6,8,10		1,2,3,5,6,7,8,9	5,6,9		1,5	1		8		1					rising	2,3,6,7	eher ja		4,5,6		1,2,3,5
392		56	m	RP	Hannover	rural	practice owner	> 50%	no		n	unwirksam, nicht evidenzbasiert	0															sinking	0	kann ich nicht beurteilen		3,4,7		0		eine klassische homöopathische Anamnese ist beim Tier nicht ernsthaft möglich
393		34	w	BW	München	urban	employee	> 50%	no				1,4,5	3			2	9										rising	6.7	eher nein		2	1.4	3.4	4
394		40	w	BW	Gießen	rural	employee	> 50%	no		j		2,3,6		1,3,6,9	3,6,9			1,9									stable	1,2,6	eher nein		1,2,3	1.8	1,2,3	4,5,6
395		48	w	BW	Gießen	urban	practice owner	> 50%	no		j		1,2,3	1,2,3,5,9	1,2,3,5,9	1,3,5,9												stable	1,2,3,6	eher nein		4		1.3
396		57	w	BW	Hannover	rural	employee	> 50%	no		j		1,2,9,11	5	5,6,7,9							9		1,2,6,9,10			Neurologie	stable	3			1,2,3		1.3
397		54	m	BW	Hannover	rural	practice owner	> 50%	j	FTA Klein- und Heimtiere	n	selber über 10 jhre angewandt und mehr als Placebo gibt es nicht, Ausnahme Laser	5					1,5,9										stable	9	ja	Mitglied der AG Laser in der DVG	3.7		0	5	im Moment Verbotsverfahren der EU angestrebt
398		35	w	BW	BE	rural	practice owner	> 50%	no		j		0															stable	2.7	ja		3	1,2,4,5,6,7,8,9,10,11	4
399		46	m	BW	München	rural	practice owner	> 50%	no		j	k.A.	2.5		1,2,3,5,9			5,9											3.6	ja		3.4		1,2,5
400		68	w	RP	Hannover	urban	practice owner	> 50%	j	VerhaltensTHerapie	j	sehr gut ergänzt	1,2,3	3	3,6,8,9	8,9												rising	2,6,7	eher ja				1.3
401		55	w	BW	München	rural	practice owner	> 50%	j	FTA Klein- und Heimtiere	j		2		2,3,5,6,9													stable	3.6	ja		3.4		1.2
402		39	m	RP		rural	practice owner	> 50%	no		j		1,2,3,5,7															stable	1,2,3,4,8					1,2,3,4,5
403		39	w	BW	München	rural	practice owner	> 50%	j	FTA Klein- und Heimtiere	j	umfassendere Therapie	2.8		1,2,5,8,9						8							rising	2,3,4,6,7	eher nein		3		1,2,3,5	1.2
404		57	w	BW	BE	rural	practice owner	> 50%	j	FTA Klein- und Heimtiere	j	gehört dazu	2,5,6		1,2,3,5,6,9			9	9									rising	1,2,3,6,7	eher nein		3.4	5	1,2,3,5	2
405		42	m	BW	Bruo/Tschechien	urban	practice owner	> 50%	no		j		3.7			1,3,5,6,7,8,9				9								rising	1,2,3	eher ja		3.4	3	1.5	1,2,3,4,5,6,7,8,9,10,11
406		55	w	BY	München	urban	practice owner	> 50%	no		j		2.5		1,6,8			9										rising	2.3	eher ja		3,4,6	4,8,10	1,2,3	5
407		60	w	HE	Gießen	urban	practice owner	> 50%	no			das Klientel vermehrt nachfragt	2		1,2,5,8,9													rising	1.2	eher ja		4,5,6		1,2,3
408		29	m	BW	BE	urban	employee	> 50%	no		n	v.a. Unwirksamkeit	2		1,3,9													i cannot evaluate	0	kann ich nicht beurteilen		3	1,2,4	0
409		50	w	BW	München	urban	employee	> 50%	no		j	k.A.	1,2,5,6	1,2,3,6	1,2,3,6			9	9									stable	2.6	eher nein		1,3,4,6	1.2	1,2,3	1,2,6
410		32	w	BW		urban	employee	> 50%	no		n		2.3		3	6												i cannot evaluate	7	kann ich nicht beurteilen		3		3
411		30	w	RP	Leipzig	urban	employee	> 50%	no		j	bei milden Erkrankungen oder unheilbaren Krankheiten unterstützt werden kann	1,2,3,5,6,11	1,2,3,6,8,9	1,2,3,6,8,9	6,9		3,10	10					3			Wundbehandlung	stable	6.7	ja		7		1.5	5.7	bei ernsthaften Erkrankungen sollte es die Schulmedizin nicht ersetzen sondern unterstützen
412		54	w	RP	Gießen	rural	practice owner	> 50%	no		j		2.5		1,3,5,8,9			9										stable	2,3,6,7	eher nein		1,2,3,4		1.4
413		46	w	BW	Gießen	urban	practice owner	> 50%	no		j	erweiterte Diagnostik- und Behandlungsoptionen	2,3,4,6,8,9,10,11		1,2,3,5,6,7,9	1,3,5,6,9	9		9		8	9	1,2,3,5,6,7,9	1,2,3,5,6,7,9				stable	2,3,6	kann ich nicht beurteilen		4.6	6,9,4	1,2,5	4.6
414		52	m	BY	München	urban	practice owner	> 50%	no		j		1,2,3,5,6,7	1,2,3,5,6,7,8,9	1,2,3,5,6,7,8,9	5,6,8		2,5,9	9	3,5,6								stable	1,2,4,5,6,7	ja		7	1	1,2,3,5	1,2,3,4,5,6,7,8,9,10,11	negative Evidenzstudien aus Humanmedizin
415		24	w	BY	München	urban	employee	> 50%	no		j	Laser als Alternative zu chirurgischem Eingriff	0															i cannot evaluate	2,3,7,8	kann ich nicht beurteilen		2,3,4	1,8,2	1,3,4	3.1
416		39	w	RP	Gießen	rural	employee	> 50%	no		n		2,3,5,9		1,6,7,9	5,9		1,5,9				9						rising	1.2	eher nein		3		3.4
417		42	w	RP	Leipzig	rural	employee	> 50%	no		k.A.	k.A.	2,3,5,6,9		3,7	1,6,8,9		9	9			9						stable	8	eher ja		3.4	8	2,3,4	3
418		38	w	BW	München	urban	employee	> 50%	no		j		1.2	1,2,6	1,2,6													rising	6.7	eher ja		4		1
419		26	w	BW	München	rural	employee	> 50%	no		j	es eine gute Unterstützung zur Schulmedizin sein kann	8.9								8	1,9						rising	1.7	kann ich nicht beurteilen		1.4	1.2	1,3,5	1.2
420		50	m	BW	Gießen	urban	practice owner	> 50%	no		n	Schulmediziner	0															i cannot evaluate	0	kann ich nicht beurteilen		3,4,6		1			*
421		32	m	BW	Perugia (Italien)	urban	employee	> 50%	no		k.A.	k.A.	1,3,6	1,3,8		6,9			9									stable	1,2,6,7	kann ich nicht beurteilen		2.3
422		33	w	BW	München	rural	employee	> 50%	no		j	k.A.	2.5		1,2			9										stable	1.2	eher ja		3.4		1,2,5	5.6
423		65	m	BW	Knoxville, TN, USA	urban	other: practice representative	> 50%	no		n		1,2,9	2,3	2,3							9						stable	7	ja		3	1,2,8,3,10	0
424		47	w	RP	Leipzig	urban	practice owner	> 50%	no		j	ergänzend zur Schulmedizin	1,2,3,4,7,10	1,2,6,7,8,9	1,2,3,5,6,7,8,9	1,2,3,4,5,6,7,8,9	1,3,9			9			1,2,3,5,6,7,8					stable	1,2,3,4,6	eher ja		2,3,4	1	1,2,3,5	4
425		50	w	BW	BE	rural	practice owner	> 50%	no		j	es funktioniert	1,4,5,8,12	1,2,3,5,6,8,9			9	10			8				Heilpilze	1,2,5,9	Schmerztherapie	rising	2	kann ich nicht beurteilen		0		1,2,5
426		37	w	RP	München	urban	employee	> 50%	no		n	k.A.	0															i cannot evaluate	0	kann ich nicht beurteilen		1,2,3	1.2	0
427		54	m	BW	München	rural	practice owner	> 50%	no		n	mangelnde Nachfrage/Interesse/Bereitschaft der Klientel in meiner Praxis	0															stable	0	kann ich nicht beurteilen		4.6		1,2,3
428		40	w	HE	Gießen	rural	employee	> 50%	no		j		1,3,4,5,6,7,8	1,6,7,8,9		1,7	9	1,5,9	9	9	8							rising	6.7	eher nein		5.6	3	1,3,5	5
429		53	m	NR	Wien	urban	practice owner	> 50%	no		j	k.A.	1,2,5	1,2,3,8,9	1,2,3,8,9			5										stable	2.3	ja		2.3	8,4,3	1.5	1.2
430		39	w	HE	Hannover	urban	employee	> 50%	no		j		3			1,6,8,9												rising	1	kann ich nicht beurteilen		2.3		1,2,3
431		28	w	S	Wien	urban	practice owner	> 50%	no		j	k.A.	4.9				1,5,7,9					1,9						i cannot evaluate	1,2,3	eher ja		1,2,3	1.2	1,2,3,4,5	4.9
432		49	w	BW	Gießen	urban	employee	> 50%	no		j	k.A.	2		2,3,9													stable	2.6	eher ja		1,2,3,4		1,2,3,5
433		43	w	BW	München	urban	practice owner	> 50%	no		j	k.A.	1,2,7,8,9	1,3,7,8,9	1,3,5,7,8,9					9	1,8	1,9						stable	2.3	eher nein		3.4		1.3
434		47	m	BW	BE	urban	practice owner	> 50%	no		j		2,3,11		1,3,6,8,9	1,6								1,3				rising	1,3,6,7	eher nein		3.4		1.3
435		45	w	BW	Hannover	rural	employee	> 50%	no		j	große Nachfrage seitens der Besitzer	2.3		1,3,8,9	1,3,8,9												rising	2.6	kann ich nicht beurteilen		3.4		1.3	3,4,6
436		39	w	RP	München	urban	practice owner	> 50%	j	FTA Kleintiere	k.A.	k.A.	1,2,3	1,9	1,9	1												rising	1,6,7	eher ja		3,4,5,6		1,2,3
437		47	m	S	Leipzig	urban	practice owner	> 50%	j	FTA Klein- und Heimtiere	j	Tierärzte dürfen Therapie nicht aus der Hand geben, gehört nicht in die Hand von Laien	1,3,5,9	2,7		3		5,9				1						rising	6.7	ja		3.6	1.2	2.6	5		Alternativen bei Verlust des Dispensierrechts
438		57	m		Gießen	rural	practice owner	> 50%	no		j		2.6		1,2,5,6,7,9				1,9									rising	7	kann ich nicht beurteilen		3,4,6		1,2,3
439		38	m	BW	Gießen	rural	employee	> 50%	no		n	k.A.	0															stable	0	kann ich nicht beurteilen		3		3
440		51	m	SL	BE	rural	practice owner	> 50%	no		j	sie sinnvoll ist	1,2,3	1,5,7,8	6	3,9												rising	1,2,6	ja		4		1,2,5
441		54	w	NR	BE	urban	practice owner	> 50%	j	FTA Kleintiere	k.A.	k.A.	1,3,6,8	9		1,3			1,9		8							stable	6	eher ja		3.4		0
442		35	w	BW	Gießen	rural	employee	> 50%	no		j	Neugier	2.3		1,3	1,2,3,5												stable	2.6	kann ich nicht beurteilen		3,4,6	4	1.5	4.6
443		52	w	BW	München	rural	practice owner	> 50%	no		j	schon seit 30 jhren Fortbildungen	1,2,3,4,6,7,8,9,10,11	1,2,3,5,6,7,8,9	1,2,3,5,6,7,8,9	1,2,3,5,6,7,8,9	1,2,3,5,6,7,8,9		9	9	8	9	1,2,3,5,6,7,9	1,2,3,5,6,7,8,9				rising	2.5	nein		0		1,2,3,4,5	10,11,9,3,4,6
444		67	m	BE	BE	urban	practice owner	> 50%	j	FTA Schwein	j		1,2,3	2,3,6	1,2,3,5	1,2,8												rising	3.7	eher ja		3.4	1	1,3,4	3
445	4	34	w	BW	Leipzig	rural	employee	> 50%	j	Dipl. Ing. (FH)	j	steigende Nachfrage, Erweiterung Behandlungsmethoden	2,3,5,6,11		9	1,2,5,6,7,9		9,10	1.9					3			Wundheilung	rising	1,2,7	ja		2,3,4,6	1,2,7,8,10	1,2,3,4	3,5,6
446	5	53	w	BW	Giessen	rural	practice owner	> 50%	no		j	Eigene positive Erfahrungen bei chronischer Krankheit	3,4,6			1,8,9,5	1,3,5,8,9		1.9									rising	2,3,4	eher nein		2,3,4,6	1.2	1,2,3,5	4.6
447	6	36	w	NS	Berlin	rural	employee	> 50%	no		j	Teilweise interessante Ansätze; zusätzliches Angebot von vielen Tierbesitzern gewünscht	3,5			5		10									Wundbehandlung	stable	1.2	kann ich nicht beurteilen		2,3,4	1,2,3,4,5,6,7,8,9,10,11	1.3	5.6
448	9	55	m	WL	Gießen	rural	practice owner	> 50%	no		n	In den letzten 200 Jahren hat die Medizin ein Vielfaches des Fortschritts erzielt, den sie in den 8000 Jahren davor erreicht hatte. Dies begründet sich ausschließlich darin, dass von der Empirik zur evidenzbasierten Methodik übergegangen wurde. Diese Voraussetzung erfüllt die Komplementärmedizin nicht, und die Naturheilkunde nur in wenigen Einzelfällen. D.h. nicht, dass die Empirik nicht auch nüt…	6,7						9	9								stable	0	kann ich nicht beurteilen		3	1,2,4,8,9,10,11 + Bioresonanz	0
449	12	46	w	BE	Berlin	urban	practice owner	> 50%	no		j	Wissenschaftliches Interesse	3,6			1,6			1,9									rising	1.9	kann ich nicht beurteilen	wissenschaftliche Veröffentlichungen	3,7		0		Anwendung nachgewiesen unwirksamer Methoden (Homöopathie, Bachblüten etc.) und da diese durch Tierärzte angewendet werden wird bei Laien der Eindruck erweckt, diese seien wirksam
450	14	28	w	BY	Gießen	rural	employee	> 50%	j	Promotion	n	Ich interessiere mich für evidenzbasierte Therapien wie Phytotherapie, aber nicht für jegliche Formen von Quacksalberei (Homöopathie, Bachblüten & Co). Medizin, die nachweisbare Wirkstoffe enthält, wie beispielsweise bei vielen Phytotherapie- Medikamenten der Fall, fällt für mich jedoch nicht unter "Komplementär-" oder "Alternativmedizin".	3,6,7			1,5,8,9			9,1	5,9,1								rising	6.9	nein	Fachliteratur (via GoogleScholar)	2,4,7	1,2,8, Bioresonanz	3	1,2,3,4,5,6,7,8,9,10,11	Besitzern ist in den meisten Fällen überhaupt nicht bewusst, dass die genutzten Präparate keinerlei Wirkstoffe haben. Selbst Kollegen können teils extrem schlecht zwischen wissenschaftlichen Informationen und Werbeversprechen unterscheiden.
451	16	43	w	WL	Gießen	urban	practice owner	> 50%	no		j	Unterstützende Therapieformen	4,6															rising	1,2,3,7	eher ja		2,3,4	1.2	1,2,3,4,5	6
452	18	40	w	BY	München	rural	practice owner	> 50%	j	GPCert Diagnostic Imaging	k.A.	Lediglich Naturheilkunde zur Unterstützung, keine Homöopathie, es sei denn, es ist Kundenwunsch. Der Placeboeffekt kann ja auch heilsam sein.	2,3,5		8	2,6,8		9										rising	1,2,6,7	kann ich nicht beurteilen		3,4	1.2	1,3,4	3,4,5,6
453	21	55	w	BW	Gießen	rural	other: practice representative	> 50%	j	Biologische Tiermedizin	j	Hatte bereits im Praktikum Homöopathie kennen gelernt und gesehen, dass es hilft, habe immer mehr Tierhalter, die das auch wollen; Erfolge mit naturheilkundlicher Therapie erlebe ich täglich.	1,2,3,5,8,10,11,12	3,6,8	1.2	1,6,9		9,5			3.8		1,2,3,7,8,9	1,2,3,9	Schüßler-Salze, Tierkinesiologie			rising	1,2,3,4,5,6,9	eher nein	Gesellschaft für Ganzheitliche Tiermedizin	2,3,5,6	1	1,2,3,4,5	3,5,10,11
454	28	37	w	HE	Gießen	rural	practice owner	> 50%	no		n	Kaum wissenschaftlich belegbare Wirkung
455	30	62	w	HA	Hannover	urban	practice owner	> 50%	j	Zusatzbezeichnung Akupunktur	j	Als Ergänzung zur Schulmedizin	2,3,4,7,9		1,3,8	1,2,3,5,8,9	1,2,3,5,8,9			1,5,9		1, 9						rising	3,5,9	eher nein	internship bei international tätigen KollegInnen	0		1,2,3,4,5	4.9
456	32	59	w	NS	Hannover	rural	practice owner	> 50%	no		j	sie ermöglichen ergänzende Therapien, weisen manchmal Möglichkeiten auf, die die Schulmedizin nicht hat oft sind sie weniger nebenwirkungsbehaftet grundsätzlich fasziniert mich die "Funktion" der Naturheilkunde	1,2,5,8,9,10,11	1,2,3,5,6,7,9	2,3,5,6,7,8,9,			9			8	9	2,3,5,6,7,8,9	1,2,5				rising	2,3,5,6,7	kann ich nicht beurteilen		4.6		1,2,3,5,6	8,9,10		weniger Umweltbelastung durch Altmedikamente bzw der Medikamentenherstellung
457	34	59	w	NS	Hannover	rural	practice owner	> 50%	no		j	weil Schulmedizin ihre Grenzen hatte und hat, weil manche Probleme von Tier und Besitzer nicht mit normalen Medikamenten zu beheben sind, weil es mich immer schon gereizt hat, MEHR zu erfahren	1,3,5,8,9,10,11	1,2,3,5,7,8,9	1,2,3,5,7,8,9	5		9			8	9	1,2,3,5,6,7,8,9	1,2				rising	2,3,5,6	eher ja		1,4,6		1,2,3,5
458	35	50	w	BY	Hannover	rural	practice owner	> 50%	no		j	Erweiterung des Behandlunsspektrums, von Tierbesitzern erwünscht	1,2,3,4,8	1,5,6,7,8,9	1,5,6,7,8,9	1	9				8							rising	2,3,4,6	eher ja		4,6,7	1,2,4	1,2,3	1,2,4	ungenügende Honorierung im Vergleich zum arbeitsaufwand
459	36	65	m	HE	Gießen	urban	practice owner	> 50%	j	biol.Tiermedizin, Weiterbildungsermächtigung	j	mehr Behandlungsoptionen, weniger Nebenwirkungen, wirtschaftlicher Faktor	1,2,3,5,8,10,11	5.8	1,2,3,4,5,6,7,8,9	3		1,3,5,6			8		1,2,3,4,5,6,7,8,9	1,2,3,4,5,6,7,8,9				rising	1,2,3,4,5,6,7	eher nein		4	1.8	1,2,3,4,5	5,10,11
460	37	56	w	HE	Gießen	urban	practice owner	> 50%	no		j	weniger nebenwirkung als Schulmedizin Schulmedizin oft nur Krankheiten verwaltende Therapie 8 Herzerkr, Diabetes)	3,5,10		1,2,3,5,7,8,9	1,2,3,5,6,7,8,9		9					1,2,3,5,7,8,9					rising	1,2,3,4,5,6	eher nein		3	1.2	1,2,3,5	10.11
461	38	62	w	BY	München	urban	practice owner	> 50%	j	Zusatzbezeichnung Homöopathie	j	Sehr gute Erfolge bei chronischen Fällen mit minimalen Nebenwirkungen.	1,2,3,8,10	1, 2, 3, 4, 5, 6, 7, 8, 9	2,3,5,6,7,9	1,3,5,9					8		2,3,5,6,7,9					rising	1,2,3,5,7	eher nein		5	1	1,2,3,5	1
462	39	46	w	NS	Hannover	rural	practice owner	> 50%	j	Akupunktur,Homöopathie	j	Ich praktiziere seit 20 Jahren erfolgreich naturheilkundlich	1,2,4,5,7,8,9	1,3,5,6,7,8,9	1,3,5,6,7,8,9		1,3,7,8,9	9		5,9	8	9						stable	3.5	nein		0		1,2,3,5,6	1,2,3,4,5,6,7,8,9,10,11		Behandlung des Patienten und nicht der Krankheit
463	40	41	w	WL	Berlin	rural	employee	> 50%	no		j	vor dem Studium abgeschlossene Ausbildung zur Tierheilpraktikerin	1,2,3,7	1,3,5,9	1,3,5,9	3.6				9								rising	1,2,6,7	eher nein		2,4,6,7	1,2,3,4,5,6,7,8,9,10,11	1,2,3,5	1,2,6	Kompetenzgerangel Tierärzte vs. Tierheilpraktiker
464	41	48	w	HE	Gießen	urban	employee	> 50%	no		j																							N/A
465	42	52	m	NS	Hannover	rural	practice owner	> 50%	j	Heilpraktiker	j	Aufgrund der gemachten positiven Erfahrungen	2,3,4,6,7,8		1,3,9	1,2,3,9	1,2,3,5,6,7,8,9		9	9	8							stable	1,2,5	eher ja		7	1,2,3,4,5,6,7,8,9,10,11	2,3,5	1,2,3,4,5,6,7,8,9,10,11	bei chirurgischen Inerventionen oder lebensbedrohlichen Notfällen
466	44	74	m	SA	Berlin	rural	other: retired but working	> 50%	j	Zusatzbezeichnung Homöopathie Fachtierarzt Schweine	j	Erweiterung der therapeutischen Optionen in alternativer Diagnostik (Vitalblutdiagnostik-Blutdunkelfeldmikroskopie) und regulativer Therapie (Isopathie, klassische Homöopathie, Homotoxikologie)	1,2,10,12												Vitalblutdiagnostik und Isopathie			rising	1,2,3,5,6,9	nein	empirische Beobachtungen	0	Vitalblutdiagnostik,Blutdunkelfeld, isopathische Therapie	1,2,3,4,5	1,10,energetische Verfahren
467	45	30	w	BE	Berlin	urban	employee	> 50%	no		j	Naturstoffe/pflanzliche Wirkstoffe ergänzend zu konservativer Medikation finde ich sinnvoll	3			1,5,9,8,3,6,2												rising	1,2,4,7	ja		1,2,3,4	1,2,9,10,11	1	3
468	46	30	w	BY	München	urban	employee	> 50%	no		j	Ich interessiere mich für diese Thematik, weil ich der Meinung bin, dass man viele Erkrankungen und deren Symptome durch Ernährung, Komplementärmedizin und Naturheilkunde in Kombination mit einer kausalen schulmedizinischen Therapie besser heilen kann. Zudem bedürfen leichtere Symptome oft nicht einer schulmedizinischen Versorgung. Darüber hinaus stehen auch viele Patientenbesitzer diesem Thema o…	3,6,8,10,11			8			9		8		1,2,3,6,8,9	1,2,3,6,8,9				rising	1,2,3,4,6,7	eher nein		2,4,5,6	1.4	1,2,3,4,5	1,2,3,4,5,6,7,8,9,10,11
469	48	76	m	NS	Hannover	urban	practice owner	> 50%	j	Fachtierarzt f. Kleintiere	k.A.	Ich verweiseauf das Buch" Vorsicht Tierheilpraktiker" von Colin Goldner. Bioresonanu? Nosoden?Bachblüten? Für so manchen -Auch Kollegen - scheint die Erde noch immer eine Scheibe zu sein.	0															sinking	0	kann ich nicht beurteilen		3	1,2,3,4,5,6,7,8,9,10,11	0
470	49	47	w	NS	Hannover	rural	practice owner	> 50%	no		n	habe mich dafür interessiert und festgestellt, dass alle verfügbaren Studien nicht seriös waren. Behandlungserfolge wurden ohne genaue Diagnostik der Grunderkrankung für die Naturheilkunde verbucht, etc.	0															stable	0	ja		1,2,3,4	1.7	0	1,2,3,4,5,6,7,8,9,10,11
471	50	46	w	NR	Hannover	urban	practice owner	> 50%	no		n	nach 4 Jahren in einer homöopathisch arbeitenden Praxis als Assistentin sah ich keine objektiven Behandlungserfolge bei eigener Anwendung nach Verschreibung vom humanmedizinischen Arzt keine Wirksamkeit	5,9					5,9,10				9					Wundbehandlung	stable	1.2	ja		3,4	1,2,8,10,11	1,3,4	5,6
472	51	38	w	NR	Hannover	urban	employee		j	Zusatzbezeichnung	n	Die "Beweis-Studien" der Homöopathie sind mehr als fraglich. Ein interessantes Buch zu dem Thema war für mich Natalie Grams, Homöopathie neu gedacht. Da auch Plazebos wirksam sind, habe ich mich damit abgefunden, dass ich diese Therapiericht so einordne. Seite 191 Mitte. "Die Homöopathie wirkt, weil wir als Homöopathen und weil unsere Patienten die Vorstellung haben, dass sie wirke. Etwas others …	0															sinking	0	nein		2,3,7	4	3.4	3	ERkrankungsverschleppung ist in meinem Bereich ein extremes Problem. Das wird durch spezielle Tierheilerkontakte VOR Tierarztbesuch nur noch ausgeprägter. Leider können Laien hier nicht werten, sondern glauben dem, der am lautesten klappert.; Artenschutzprobleme TCM
473	52	58	w	NS	Hannover	other	practice owner	> 50%	j	Homöopathie	j	Die Schulmedizin hat mich schon während des Studiums nicht überzeugen können. Praktiziere Homöopathie nach Hahnemann seit 26 Jahren mit sehr gutem Erfolg, besonders bei chronischen Krankheiten, schulmedizinisch austherapierten Fällen usw. Es wird der ganze Patient betrachtet, nicht nur ein Organ z.B.	1	1,2,3,5,6,7,8,9														rising	2.5	eher nein		0	2	1,2,3,5	1
474	53	33	w	BW	JLU Gießen	urban	practice owner	> 50%	no		j	positive Erfahrungen bei eigener Behandlung, viele Problematiken schulmedizinisch nicht zufriedenstellend behandelbar	6,7,8						1,3,7,8,9	1,9	8							rising	2,3,5,7	eher nein		1,2,4	6	1,2,3,4,5	6
475	54	41	w	BY	München	urban	practice owner	> 50%	j	Geobiologische Beraterin, Feng Shui Beraterin, Geomantin, APM-Therapeutin, Reikimeisterin, Fremdsprachenkorrespondentin	j	Ich interessiere mich sehr dafür. Wie soll man eine Leidenschaft mit dem Verstand begründen?	1,2,3,4,8,11,12	1,2,3,4,5,6,7,8,9	1,2,3,4,5,6,7,8,9	1,2,3,4,5,6,7,8,9	1,2,3,4,5,6,7,8,9				8			1,2,3,4,5,6,7,8,9	Reiki			rising	1,2,3,4,5	nein		1,2,4		1,2,3,4,5	1,2,3,4,8,11,12
476	55	53	w	NS	Hannover	rural	practice owner	> 50%	no		j	integrative heilmethoden bieten diagnostik- und therapiesysteme, die imbalancen frühzeitig erkennen und behandeln. es macht einfach mehr spass, gesund zu erhalten anstatt flicken zu müssen (es ist natürlich ein segen, dass die schulmedizin so weit fortgeschritten ist, auch schwere pathologien wieder reparieren zu können!)	2,3,4,5,6	1,2,3,4,5,6,7,8,9	1,2,3,4,5,6,7,8,9	1,2,3,5,7,9	1,2,3,4,5,7,8,9	9	1,2,3,5,7,8,9									rising	1,2,3,7,9	eher ja	renommierte ausbildungsstaetten auch im ausland	2,7	4.6	1,2,3,4,5	1,2,3,4,5,6,7,8,9,10,11	hauptproblem, exponentiell angewachsen in der letzten dekade: laienbehandler. davon gibt es anscheinend erheblich mehr als naturheilkundlich arbeitende kollegen !!!
477	58	38	w	BW	Berlin	rural	practice owner	> 50%	no		j
478	59	47	w	HE	Gießen	urban	other: self-employed	> 50%	j	Blutegel, Bioresonanz, Katzen	j	weil ich der Meinung bin, dass zum einen die Tierbesitzer aus eigener Erfahrung aufgeschlossener sind, zum othern aber bei der (meiner Erfahrung nach) zunehmenden Anzahl an Zivilisationskrankheiten, Mängel in der Tierhaltung und -ernährung als auch Unverträglichkeiten die Behandlungshäufigkeit zunimmt, der Effekt mit schulmedizinischen Mitteln aber nicht befriedigend ist oder einfach der Cocktail…	2,3,4,5,6,7,8,11,12		1,2,3,6,7,9	1,3,5,9	1,5,6,9	1,5,9	1,9	1,3,5,6,9	8			3	Bioresonanz, FM und Medikamenten-Testung			rising	1,2,3,4,5,6,7	eher ja		3,4,6,7	1,2,3,4,5,6,7,8,9,10,11	1,2,3,5,6		man sollte sich und die Verfahren nicht überschätzen...	Krankheitsvermeidung
479	60	47	w	S	Berlin	urban	practice owner	> 50%	j	Akupunktur	j	Es ist erstaunlich, welche Erfolge mit Komplementärmedizin/Naturheilkunde erreicht werden können. Beides ist bei Besitzern zunehmend gefragt. Es ist wichtig, dass Tierärzte diesen Bereich ebenfalls anbieten, da sie in der Lage sind, auch Grenzen zu erkennen und somit gut entscheiden können, ob Verfahren dieser Medizin allein oder nur begleitend eingesetzt werden sollten.	2,3,4,6,8		1,2,3,5,9	1,3,5	1,2,3,5,9		1,9		8							rising	1,2,3,6,7	ja		4.6	1,2,3,4,5,6,7,8,9,10,11	1,2,3,4,5	2,3,4,5,6
480	61	43	w	WL	Hannover	rural	practice owner	> 50%	j	certified veterinary acupuncturist, certified canine rehabilitation practitioner, Fachtierärztin für Physiologie und physikalische Chemie	j	sehr gut in Kombination mit der Schulmedizin einsetzbar (entgegen vieler Meinungen) und auch sehr gute Erfahrungen in der Schmerztherapie als Monotherapie	1,2,4,5,6,8,9,10	1,2,3,7,8,9	1,2,3,7,8,9		1,3,5,7,9	9	1,9		8	9	2					rising	1,2,4	eher ja		6	1.2	1,2,3,5	4,6,9
481	62	53	w	NR	Berlin	urban	practice owner	> 50%	no		j	1. weil die "normale" medizinische Versorgung sehr oft nicht ausreichend/zufriedenstellend ist, besonders bei chronischen Erkrankungen. 2. leichte Erkrankungen können meist ausreichend mit alternativen Heilmethoden geheilt/behandelt werden. 3. ist eine Parallelgabe mit der gängigen Medizin oft verbessernd für den Zustand des Patienten als eine alleinige allopathische Behandlung	2,3,5,7,8,10,11		1,2,3,5,6,9	1,2,3,5,6,9		5,9		9	8		1,2,3,5,6,9	1,2,3,5,6,9				rising	1,2,3,4,5,6,7,9	ja	Kundenerfahrungen	2,4,5		1,2,3,5	1,2,3,4,5,6,7,8,9,10,11
482	63	31	w	BW	Leipzig	rural	employee	> 50%	no		j	Alternativen zur Schulmedizin	3			1,7												rising	1,2,7	eher ja		1,3,6	5.11	1,2,3	3,5,6
483	64	34	w	BW	München	rural	practice owner	> 50%	no		j	das Lebewesen wird voll und ganz als Einheit gesehen und behandelt. kostengünstige und biologische Heilmethode. schonender und gesunderhaltender als die Schulmedizin	1,2,3,4,8	1,2,3,4,5,6,7,8,9	1,2,3,4,5,6,7,8,9	1,2,3,4,5,6,7,8,9	1,2,3,4,5,6,7,8,9				1,2,3,4,5,6,7,8,9			1,2,3,4,5,6,7,8,9				rising	1,2,7	nein		0		2,3,5,6	1,2		gesündere Tiere
484	66	58	w	BE	Berlin	urban	other: self-employed	> 50%	no		j	arbeite seit 35 Jahren regelmäßig auch mit Naturheilkunde. zum Teil zusätzlich zur Schulmedizin, z.T. ausschließlich, auch bei "Austherapierten" oder denjenigen, die die klassische Therapien nicht oder nur sehr schlecht vertragen.	1,2,3,8,9,10,11,	8	1,2,3,5,6,7,8,9	2,5,7					8	9	1,2,3,4,5,6,7,8,9	1,2,3,4,5,6,7,8,9				rising	1,2,3,5,6	eher nein		1,4,6	1.5	1,2,3,5	1,2,3,4,5,6,7,8,9,10,11
485	67	47	w	BY	München	urban	practice owner	> 50%	no		j	Wegen eigenen positiven Erfahrungen, Ergänzung der Schulmedizin aber auch Grenzen , Nachfrage, keine/wenige Nebenwirkungen.	1,2,3,7,8,11,12	1,3,4,5,6,7,9,8	1,2,3,6,7,9	9				1,3,9	8			1,3,6,7,9	Aromatherapie	8		rising	1,2,3,4,5,7	eher nein		4,5,6,7	1,3,7	1,2,5	4,5,6	Bereitschaft der Besitzer die Zeit und Beratung zu honorieren während sie offener gegenüber THP sind, vielen ist nicht klar dass wir Tierärzte das auch können/könnten.
486	68	37	w	HE	Gießen	other	practice owner	> 50%	j	Certified Veterinary Acupuncturist (IVAS), zertifizierte Pferde Osteopathie, certified veterinary chiropractor	j	Unterstützung der Schulmedizinischen Therapie im Zuge eines multimodalen Behandlungsansatzes	3,4,6,9															rising	2,3,5,7	eher nein		1,2,3,4,6	1,2,3,4,5,6,7,8,9,10,11	1,2,3,5	4
487	70	62	w	HA	Hannover	urban	practice owner	> 50%	j	Akupunktur	j	als Ergänzung zur Schulmedizin	4,7,9				1,2,3,5,8,9			5,9		1, 9						rising	1,2,3,4,5,8	eher ja		7		1,2,3,4,5	4	nichtakzeptanz der Kollegen
488	71	50	w	BY	Hannover	rural	practice owner	> 50%	no		j	habe schon oft gute erfahrungen mit alternativen Methoden gemacht, auch bei mir selbst	1,2,4,6,7	8	9.3		9,3		9	9								rising	2,3,4,7	ja		3,7	1.2	1,3,5	1,2,4,6	wenig Toleranz der Universitären Kollegen gegenüber alternativen Methoden, was bei Überweisungen an die Universität manchmal als schwierig erweist. Beispiel ein lahmes Pferd, das unter otherm chiropraktisch vorbehandelt wurde und diese Methode als Scharlatanerie vom Uni-Kollegen gegenüber dem Besitzer bezeichnet wird. Oder auch nur die hochgezogene Augenbraue, wenn auf dem Röntgenbild des überwie…
489	75	29	w	S	Leipzig	rural	practice owner	> 50%	no		j	unterstützt natürliche heilung(körpereigene Heilungskräfte) sowie schulmedizinische Therapien Antibiotikaeinsatz will ich dadurch minimieren	1,2,3,5	3,6,7	1,3,6,7,9	5,3,2,1,8,6		9,5										rising	2,3,6,7	eher nein		2,3,4,5,6	1	1,2,3,5	3,4,6
490	76	55	w	NS	Berlin	rural	practice owner	> 50%	no		j	sehr gute Alternative für chronische Erkrankungen und in Kombination mit Medikamenten. Gut einsetzbar bei sehr jungen Patienten und Heimtieren.	1,2,4,5,6	1,3,5,7,9	5,6,7		9	9	9									stable	2,6,7	eher ja		3	3.5	1,2,3	1,2,4,5
491	78	32	w	NS	Hannover	urban	employee	> 50%	no		n
492	79	34	w	NR	Hannover	urban	employee	> 50%	j	FTA für Kleintiere, Dr. med.vet.	n	persönliche "schulmedizinische" Grundeinstellung	2,6,7		9				9	1,9								rising	1,2,7	eher nein		1,2,3,4,6	4.7	2,3,4
493	82	33	w	MP	München	rural	practice owner	> 50%	no		j	Grenzen der klassischen Schulmedizin, breites Einsatzgebiet, Nachfrage der Kunden	1,2,4,5,6,8															rising	1,2,3,4,5	eher nein		3,4,6	1,2,9,11	1,2,5	1,2,4,5,6
494	83	32	w	NR	Gießen	urban	employee	> 50%	no		j
495	84	33	w	BY	München	rural	employee	> 50%	j	Zahnmedizinische Fachangestellte	j	Alternative Heilmethoden zusätzlich zur Schulmedizin sind eine gute Lösung.
496	85	31	m	NS	Hannover	urban	employee	> 50%	no		n	Kenntnislage ist zu unwissenschaftlich
497	86	33	w	BY	München	rural	employee	> 50%	no		j	Alternative Methoden sind immer eine gute Ergänzung zur Schulmedizin. Man muss immer offen sein.	1,2,4,5,6,7,8	1,2,3,6,8,9	1,2,3,6,8,9		1,9	1,9	1,9	2	1,8							rising	1,3,4,7	eher nein		3,4,6	4	1.5	1,5
498	88	33	w	WL	Gießen	urban	practice owner	> 50%	no		j	Weil die Schulmedizin meiner Meinung nach zu oft keine Heilung/zufrieden stellende Ergebnisse erzielt
499	89	31	w	SH	Hannover	urban	employee	> 50%	j	Ausbildung Veterinärchiropraktik, Backbone Academy Buxtehude	j	Persönlich sehr gute Erfahrungen mit Akupunktur und Chiropraktik gemacht, schlechte dagegen mit Homöopathie.	6						8,9									stable	1.7	ja		1,2,3,4	1.2	1,3,5
500	90	28	w	NS	Hannover	urban	employee	> 50%	no		n
501	91	36	w	MP	München	rural	employee	> 50%	j	Dr	j	Gute Ergänzung zur "schulmedizin" Mein besonderes Interesse liegt bei der physikalischen Therapie	2,6,9		1,9,8				1,9			9						rising	2,3,8	eher ja		3.6		1,2,3	2,5
502	92	31	w	NS	Hannover	rural	employee	> 50%	no		j	Trotz der nicht nachzuweisenden Wirksamkeit von Homöopathie und co. besteht seitens der Tierbesitzer großes Interesse daran. Zudem sind die Besitzer bereit, viel Geld dafür auszugeben.	2		1.8													rising	6	kann ich nicht beurteilen		2,3,4	1.2	3.4	1,2,3,4,5,6,7,8,9,10,11
503	93	26	w	NS	Hannover	rural	employee	> 50%	no		j	Weil viele Patientenbesitzer die alternative Medizin befürworten	1,5,8	6,7,9				9			8							rising	7	kann ich nicht beurteilen		3,4		1,2,3	1,5
504	94	26	w	NS	Hannover	urban	employee	> 50%	no		n	Ich glaube nicht dass sie wirkt	0															i cannot evaluate	0	kann ich nicht beurteilen		3,4,6	4,5,6,7,8,9,10,11	2	1,2,3
505	96	28	w	NR	Hannover	urban	employee	> 50%	no		j
506	97	42	m	NR	Berlin	urban	practice owner	> 50%	no		k.A.
507	98	36	w	NS	Hannover	urban	employee	> 50%	no		n
508	100	31	w	BW	München	rural	employee	> 50%	j	Tierheilpraktiker, Pferdeosteopath	j	Nebenwirkungsarm für Mensch und Tier. Gute Erfolge
509	101	53	m	S	Leipzig	urban	practice owner	> 50%	no		n	Ich vertrete eher die evidenzbasierte Veterinärmedizin. Für mich gilt aber im Umgang mit Patienten und Kollegen "wer heilt, hat Recht".	3,6,7			1			1,9	9								stable	1.6	eher ja		3.6	1.2	1	6
510	103	43	w	NS	Hannover	rural	practice owner	> 50%	j	Fachtierarzt für Kleintiere	n	Keine evidenzbasierte Medizin	0															rising	0	kann ich nicht beurteilen		3	1.2	0
511	104	38	m	SH	München	rural	employee		no		j	Als Ergänzung zum schulmedizinischen Ansatz und als Alternative zur Antibiotika Therapie	2,3		4	4.6												stable	1,4,6	kann ich nicht beurteilen		3,5	1	1,2,5	3
512	105	35	w	NS	Hannover	urban	employee	> 50%	no		j	Habe vorm Studium Zusatzausbildung THP absolviert. Fand Alternativen zur Schulmedizin spannend und erhoffte mir dadurch besseren Service bieten zu können.	3			1,6,9												sinking	1,6,7	ja		2,3,4	1.2	3	3,4
513	106	32	w	NR	Gießen	urban	employee	> 50%	no		j	Ich interessiere mich für evidenzbasierte Naturheilkunde, da ich sie als wichtigen Teil der Medizin sehe. Sie ist aber manchmal schwer von Humbug zu unterscheiden. Ich interessiere mich jedoch nicht für widerlegte Verfahren wie Homöopathie, Bioresonanz, Bachblüten, etc., da ich diese für absoluten Schwachsinn halte. Ich würde mir da auch mehr Aufklärung und eine klare Position gegen solche Prakti…	3,7			1,5,9				1,9								rising	1.2	eher ja		1,2,3,4,7	1,2,8	1,3,5	3,6,7	Gefahr, Krankheiten zu verschleppen, zu späte Behandlung mit wirksamen Therapien
514	107	40	w	S	Leipzig	rural	practice owner	> 50%	no		j	Weil man vielen Patienten (bes. chron. oder geriatrischen) das Leben angenehmer bzw. laenger machen kann und die Nachfrage der Tierhalter danach gross ist.	1,2,6	5	1,2,3,8,9				9									rising	1,2,3,5,6	eher ja		3.6	1,4,6,8	1,2,3,5	4,6
515	109	49	w	S	Leipzig	rural	practice owner	> 50%	no		j	Ich bin aufgeschlossen gegenüber neuen Methoden, sofern sie sich bewähren bzw. bewährt haben.	2,3		1,2,3,5,6	1,3,6,8,9												rising	1,2,3,6,7	kann ich nicht beurteilen		3,4	2.3	1,2,3,5	2,3
516	110	38	w	BY	München	urban	employee	> 50%	j	FTA Innere Kleintiere	j	Wissenschaftliche s Interesse																rising	1,2,7	kann ich nicht beurteilen		3,4	1.2	0	1,2,8
517	112	46	w	NS	Hannover	rural	practice owner	> 50%	j	Fachtierärztin für Chiropraktik (A)	j	Weil dieser Bereich von Tierärzten abgedeckt werden sollte.	1,2,3,4,5,6,7,9	1,8,9	1,8,9	9	9	9	1,6,7,8,9	9		9						rising	1,2,3,4,5,7	eher nein		1,2,4	1,2,3,4,5,6,7,8,9,10,11	1,2,3,4,5,6			Heilungserfolge
518	114	28	w	NR	Hannover	urban	employee	> 50%	j	Akupunktur	j	Gute Eränzung, Prävention	2,3,4,5,6,7,9,11															rising	1,2,3,6,7	eher nein		0		1,3,4,5	4,6
519	115	38	w	BB	Hannover	urban	practice owner	> 50%	no		j	Ich bin von der Wirksamkeit überzeugt.
520	116	26	w	BW	Budapest	urban	employee	> 50%	j	Dr. vet. (Univ. bud.)	j	Ich halte es für eine sinnvolle Ergänzung zu der klassischen Schulmedizin und es findet immer mehr Anklang bei den Kunden. Ich bin außerdem selbst davon begeistert und wende es auch im persönlichen Bereich mehr an	1,2,3,5,7,8,10,11	1,5,6,8	1,6,8,5	1,6,8,5,4,9		1,9,3		1,9	8		1,6,7,3,9,8	1,3,5,7				rising	1,3,4,6,7	eher nein		4.6	1,5,8,11	1,2,3,5	1,2,3,4,5,6,7,8,9,10,11
521	117	32	w	TH	Leipzig	urban	employee		no		j	Als Ergänzung zur schulmedizinischen / medikamentellen Medizin sinnvoll. Schonenderer und z.T. effizientere Behandlungsmöglichkeiten.	6,7						3,9	9								i cannot evaluate	1,2,3,7	kann ich nicht beurteilen		1,2,3,4,6	1,2,8	1,3,4,5	3,6,7
522	118	51	w	S	Berlin	urban	practice owner	> 50%	no		j	seit 5 jahren nach eigener niederlassung, also ca 15 jahren	2,9,12	1,2,5,6,7,9	1,2,3,5,7,9,6						8	1.8
523	119	37	w	BE	Berlin	urban	employee	> 50%	no		j	Ist eine gute Ergänzung zur Schulmedizin/ eigene Erfahrungen/ weil man manchmal mit Schulmedizin nicht weiter kommt	1,2,3,4	1	1,3,5	1,3	2											stable	1,6,7	nein		1,2,3,4,5	1,2,3,4,5,6,7,8,9,10,11	1,2,3,5	1,2,3,4,5,6,7,8,9,10,11
524	120	34	w	S	Leipzig	rural	practice owner	> 50%	j	FTA Pferd	j	Gute Erfolge gesehen wenn bereits Schulmedizinisch austherapiert bzw als Begleittherapie	2,3,6,7,8		1.9	1,9,8		1,9	1,9	9,5	8							rising	1,6,7	nein		3,4	1,2,3,4,5,6,7,8,9,10,11	1,2,3,5	5
525	121	32	w	BY		rural	employee	> 50%	no		j
526	122	29	w	HE	Gießen	urban	employee	> 50%	no		n
527	123	29	w	BW	Gießen	rural	employee	> 50%	no		j	Weil wir nahzu alles aus der Natur abschauen und Naturheilkunde sicher Sinn macht und auch aktuell ist. Ich bin allerdings kein Fan der Homöopathie!	0															rising	1,2,3,7	eher nein		3,4	1,2,6,8	1,2,3,4,5	4,7
528	124	30	w	S	Leipzig	rural	employee	> 50%	no		n	Wirkung zu unsicher, wenig Erfahrung und selten Erfolg damit	2		2,7,3,9													i cannot evaluate	2	kann ich nicht beurteilen		3.6	1.8	2.3	6
529	125	43	m	WL	Leipzig	rural	practice owner	> 50%	no
530	126	58	m	SH	Hannover	rural	practice owner	> 50%	no		n	Kein wissenschaftlicher Nachweis	0															rising	0	ja		3	7.8	0	8
531	128	44	w	WL	Gießen	urban	practice owner	> 50%	no		j	Da ich selber mit ihnen arbeite	4,5,6,9															rising	1,2,3,6,7	ja		3,4,6	1.2	1,2,3,4,5	5,6
532	129	38	w	NS	Hannover	urban	employee	> 50%	no		j	Als Alternative, wenn sonst nichts hilft oder zur Unterstützung konservativer Therapien.	1,6	5.6					9									i cannot evaluate	1.7	kann ich nicht beurteilen		3	1,2,3,4,5,6,7,8,9,10,11	1	1,2,3,4,6,7,8,9,10,11
533	131	29	w	NS	Wien	rural	employee	> 50%	no		j	Weil ich grade Chiropraktik und Akupunktur sehr gute Erfahrungen gemacht habe.
534	132	59	w	BW	Gießen	rural	practice owner	> 50%	no		j	allgemeines Interesse, Klientelnachfragen	2,3,4,5,6															stable	2,3,6	ja		2,3	1.2	3.4	1,2,4
535	133	29	w	BY	Gießen	rural	employee	> 50%	j	Promotion	j	Phytotherapie und other nachgewiesen wirksame Verfahren sind für viele Patienten eine gute zusätzliche Therapie. Nachgewiesenermaßen nicht über eine Placebo-Wirkung hinausgehende "Therapeutika" möchte ich nicht anwenden, da ich den Patientenbesitzern keinen Unsinn verkaufen möchte.	3,5,7															rising	2.9	nein	wissenschaftliche Veröffentlichungen	2,3,4	1.2	3.4	3,7
536	135	47	w	SH	Hannover	rural	practice owner	> 50%	no		n	Unwirksam, keineverlässlichen Studien, Betrug am Tierhalter	0															stable	0	kann ich nicht beurteilen		3	1,2,3,4,5,6,7,8,9,10,11	4	1,2,3,4,5,6,7,8,9,10,11
537	137	47	w	NS	Berlin	rural	practice owner	> 50%	no		n	zu wenig Erfahrung, Zweifel an der Wirksamkeit	2,3,8		9	6					8							sinking	1	ja		3	1,2,3,4,5,6,7,8,9,10,11	0
538	138	33	w	BY	München	rural	employee	> 50%	no		j	Horizont erweitern	2															stable	1.2	kann ich nicht beurteilen		3,4,6	1.2	1.2	6
539	139	38	w	NR	Gießen	rural	employee	> 50%	no		n	Weil ein Grossteil Unsinn ist!
540	140	38	w	S	Leipzig	rural	practice owner	> 50%	no		j	Ich bin davon überzeugt, dass nur ein ganzheitliches Arbeiten dauerhafte Behandlungserfolge erzielt. Besitzer werden immer sensibler im bezug auf unterschiedliche Behandlungsoptionen und durch den Einsatz alternativer Methoden können wir auch wieder ein größeres Vertrauen zu uns aufbauen.	1,2,3,6	3	1,2,3,5,6,7,8,9	9,1,8			9			9,1						rising	1,2,3,6,7	eher nein		1,3,4,6	1.4	1,2,3,5	1,2,3,4,5,6,7,8,9,10,11
541	141	47	w	HE	Gießen	rural	employee	> 50%	no		j	Weil manche physikalische und phytotherapeutische Maßnahmen zur Verbesserung der schulmedizinischen Therapie beitragen, das bei den Tierhaltern gut ankommt und manches aus den "Hausmitteln" wie Wärme/Kälteapplikation, Kräutertees, Inhalationen etc. eine Wirkung zeigt.	2,3,5,6,9,12		1,2,3,7,9	3,5,6		9	9			9			Raubmilben	4,5		rising	1,2,3,6,7,8	eher ja		2,3,4	1,2,7,8,10,11	1,2,3,4,6	3,5,6		Alternativen für die Behandlung lebensmittelliefernder Tiere
542	142	33	w	BY	München	urban	practice owner	> 50%	no		j	Weil ich früher viele Vertretungen in othern Praxen gemacht habe und ich dort oft Anregungen in dem Bereich mitgenommen habe																rising	2,3,6,7	eher ja		2,3,4	4.1	1	1
543	143	50	w	HE	München	rural	practice owner	> 50%	no		j	Ich setze seit Beginn meiner praktischen Tätigkeit regelmäßig und mit Erfolg komplementärmedizinische Therapien ein, in erster Linie behandle ich klasssisch homöopathisch. Dass die Homöopathie immer wieder als nicht wirksam abgetan wird ist für mich nicht nachvollziehbar, da ich in meiner Praxis täglich die Wirksamkeit feststellen kann. Zumindest beweist in meinen Augen meine Arbeit, daß man oft …	1,2,3,8,10															rising	2,3,6,7	nein		0		2,3,4,5	1,2,3,4,5,6,7,8,9,10,11
544	145	45	m	BW	München	urban	practice owner	> 50%	j	FTA	n	Nicht evident	0															i cannot evaluate	0	kann ich nicht beurteilen		3	5	0
545	147	49	w	S	Leipzig	urban	practice owner	> 50%	j	Fachtierarzt Kleine Heim- und Haustiere	n	eher klassischer Schulmediziner	0															i cannot evaluate	0	kann ich nicht beurteilen		3,4,6		1
546	148	54	w	NR	Gießen	urban	practice owner	> 50%	no		j	+ kann in einigen Fällen Schulmedizin ergänzen - bietet jeder depp an ... Besitzer können nicht differenzieren	2,9,10
547	150	37	w	NS	Hannover	urban	practice owner	> 50%	no		n	Ich halte das meiste für ausgemachten Blödsinn
548	151	57	w	BY	München	rural	practice owner	> 50%	j	FTÄ f Kleintiere	n	nicht evidenzbasierte Medizin interessiert mich nicht	0															rising	0	kann ich nicht beurteilen		2,3	7,8, Schüssler-Salze	0
549	155	29	w	SH	Copenhagen	urban	employee	> 50%	no		n	Die klassische "Schulmedizin" bietet so viele Möglichkeiten zur Behandlung und Diagnostik, die ich noch lange nicht alle beherrsche. Ich stelle es Klienten frei sich in diesen Bereichen zu informieren, beschäftige mich aber kaum selbst damit.	2,9		6, 9							9						rising	7	kann ich nicht beurteilen		3,4	1,2,3,4,5,6,7,8,9,10,11	3.4	2,6
550	156	32	w	WL	Gießen	urban	employee	> 50%	j	Diplombiologin	n	Ich halte das Meiste für unwissenschaftlichen Mumpitz	0															i cannot evaluate	0	ja		7	1.2	0		Klare Studienlage zu nicht vorhandener Wirkung
551	157	46	m	NR	Gießen	urban	practice owner	> 50%	j	FTA KLeintier	j	In der sog. Komplementärmedizin wird viel Unsinn verzapft. Es gibt einige Methoden, die interessant sind, aber der Großteil ist Hokuspokus.	7							5								stable	1,6,7	ja		1,2,3,4	1,2,8,10,11	4	1,2
552	158	45	w	BY	München	rural	practice owner	> 50%	j	Chiropraktik	j	Lieber die Natur nutzen als die Kassen der Pharmafirmen füllen	1,2,3,4,6,7,8,12												Bioresonanz			rising	1,2,3	eher nein		4	4	2,3,5	6
553	159	42	w	SH	Berlin	rural	practice owner	> 50%	no		j	Ich weiss, dass diese Art der Medizin funktioniert. Eine Kombination ist für mich sinnvoll.	3,4,6,7,8			1,2,3,4,5,6,7,8,9	1,2,3,4,5,6,7,8,9		1,2,3,4,5,6,7,8,9	9	8							rising	1,2,3,4	eher ja		7	1,2,4	2,3,5	4	Tier Heilpraktiker als Mitbewerber. Unklare Stellungnahme der Fachverbände.
554	160	41	w	BW	München	urban	practice owner	> 50%	no		j	.
555	161	34	w	NR	München	urban	employee	> 50%	no		n	Wirkungsweise nicht belegt	0															stable	0	kann ich nicht beurteilen		1,2,3,4	1,2,3,8	0
556	164	31	w	BW	München	rural	employee	> 50%	no		j
557	165	49	m	NR	Berlin	rural	practice owner	> 50%	j	Pferdeosteotherapeut DIPO	j	In der Prophylaxe und im chronischen Krankheitsverlauf hat die Schulmedizin ihre Schwächen, die komplementär behoben werden können
558	166	38	w	SA	Leipzig	rural	practice owner	> 50%	j	Fachtierarzt für Klein- und Heimtiere	n	Schulmediziner	0															rising	0	kann ich nicht beurteilen		1,2,3	Bioresonanz	0	3
559	169	38	w	SA	Leipzig	rural	practice owner	> 50%	no		j	mit den konventionellen Methoden gelangt man oft schnell an Grenzen, Komplementärmedizin ermöglicht einem ein viel größeres Wirkungsfeld mit mehr Behandlungserfolgen	1,2,3,5,7,11	1,2,3,5,6,7,9	1,2,3,5,6,7,9	1,2,3,5,6,7,9		1,9		9				1,3				rising	1,2,3,4,5,7	ja		6	1.4	1,2,3,4,5	1,2,3,4,5,6,7,8,9,10,11
560	170	35	w	SA	Leipzig	rural	practice owner	> 50%	j	Akupunktur	j	privates Interesse, Gesamtkonzept, gute Behandlungserfolge, Antibiotikaminimierung (geringere Abforderung durch Besitzer)	2,3,4,8,9,10		1,3,5,6,7,8,9	9	1,3,9				8	9	1,3,5,6,7,8,9					stable	1,2,3,4,6,7,8	eher ja		1,2,3,4,6	1,2,3,4,5,6,7,8,9,10,11	1,2,3,4,5	3,4
561	171	56	w	SA	Leipzig	rural	practice owner	> 50%	j	Zusatzbezeichnung Homöopathie	j	Vor ca. 25 Jahren hat mich ein Schlüsselerlebnis von der Homöopathie überzeugt. Seit dem habe ich mich auf Homöopathie spezialisiert und arbeite therapeutisch seit Langem zu 100% homöopathisch. Ich habe nur positive Erfahrungen gemacht, sowohl im Kleintierbereich wie auch bei Nutztieren und Pferden. Ich arbeite klassisch homöopathisch.	1,5,6,8,12	1,2,3,4,5,6,7,8,9				3,9	3,9		8				Ozon-Eigenblut-Therapie			rising	5	nein		7	1	1,2,3,5	1	mangelhaft ausgebildete Kollegen, die Naturheilverfahren "so nebenbei" anwenden
562	172	55	w	SA	Leipzig	rural	practice owner	> 50%	no		k.A.	marginal, verstehe mich als Schulmediziner	3,4															stable	6	ja		3	1	4	6
563	173	42	w	SA	Leipzig	urban	practice owner	> 50%	no		j	Weil Alternativen zur Schulmedizin die Therapiemöglichkeiten erweitern. Weil ich schon selbst im Vergleich gesehen habe, dass homöopathische und pflanzliche Mittel eine ähnliche Wirkung (und manchmal nachhaltiger) haben wie Medikamente.	1,2,3,8	3,5,9	9,2	2,3,5,6,8,9					8							stable	1,4,6	eher nein		3,4,6	1,2,3,4,5,6,7,8,9,10,11	1,2,5	1,2,3,4,5,6,7,8,9,10,11
564	174	37	w	SA	Leipzig	rural	practice owner	> 50%	j	Biologische Tiermedizin	j	Bessere Behandlungssaussichten bei ganzheitlichem Denkansatz und weg von Schulmedizin sowie Antibiotikareduktion	2,3,4,7,8,10,11,12		1,2,3,5,6,7,8,9	7,3,8,5	1,2,3,5,6,7,8,9			5	1, 8		1,2,3,5,6,7,8,9	1,2,3,5,6,7,8,9	Kinesiologie und Miasmatik	1,2,3,4,5,6,7,8,9		rising	2,3,4,5,6	ja		4.6	1.4	1,2,3,4,5	1,2,3,4,5,6,7,8,9,10,11
565	175	34	w	SA	Leipzig	urban	practice owner		j	Fachtierärztin für Klein- und Heimtiere	k.A.	Nur für wissenschaftlich basierte Ergebnisse etc	6,7															rising	1.7	eher nein		3.6	1.2	1,2,3	7
566	177	37	w	WL	Hannover	other	practice owner	> 50%	j	Fachtierarzt für Tierverhalten; PG Dip CABC, MSc CABC	j	Ich interessiere mich für diese Thematik, da die genannten Verfahren evtl. als unterstützende Maßnahmen in meinem Tätigkeitsfeld (Tierverhaltenstherapie) eingesetzt werden können.	0															stable	1,2,7	eher nein		3,4		1,3,4,5
567	179	31	w	WL	Gießen	urban	employee	> 50%	no		j	Zusätzliche Ergänzung zur normalen Therapie. Ggf. haben Besitzer dadurch ein besseres Gefühl, wirklich alles zu tun. Teilweise auch sehr sinnvolle Ergänzung	2,3,5,6,8,9		1,2,8	1,2,8		9	9		8	9						rising	2,3,6,7	kann ich nicht beurteilen		2,3,4,6	1,2,7,8,10,11	1,3,4	4,5,9
568	181	38	m	SA	Leipzig	urban	practice owner	> 50%	no		n
569	183	41	w	S	Leipzig	rural	practice owner	> 50%	j	Dermatologie	n	Ich wende vorrangig Diagnostik und Therapien an, deren Nutzen durch gute Studien (plazebokontrolliert, verblindet) belegt wurde. Nur wenn dies nicht verfügbar ist und der Tierhalter absolut etwas others wünscht, kommen other Methoden zum Einsatz.	3,4,6			6.1	9		9,1									stable	2	ja		2,3,4	1,2,8,10,11	0	1,2
570	184	50	w	BY	München	rural	practice owner	> 50%	j	C.E.S. d'Ophtalmologie	j	gute Ergänzung zu allgemeinem Spektrum	4				1,3,5,9											rising	2.3	eher nein		1,2,6	1,2,11	1,2,3,4,5	4,6
571	185	43	w	BR	Gießen	urban	practice owner	> 50%	j	FTA Innere Medizin, FTA Klein- und Heimtiere	n	insgesamt nur evidenz-basierte Medizin interessant - Phytotherapie sofern evidenz-basiert	3,5			1,2,9		1,9										sinking	0	kann ich nicht beurteilen		1,2,3	1.2	5
572	186	50	w	BY	München	rural	practice owner	> 50%	no		j	Weil ich mit Hilfe der Schulmedizin in vielen (v.a. chronischen) Fällen nur Symptome lindern kann, aber keine dauerhafte Heilung. Die Rückstandsproblematik von Medikamenten, Hormonen sowohl bei den Tieren (nicht nur LM liefernde) als auch in meiner Apotheke (abgelaufene MHD etc.) ist mir wichtig. Überall dort wo ich auf chemische Medikamente verzichten kann, setzte ich stattdessen Phytotherapeuti…	1,3,4,8,11,12	1,2,3,5,6,7,8,9		1,2,3,4,5,6,7,9	3.5				8			2,3,7,9	Kinesologie			rising	1,2,3,4,5,7	eher ja		6	2	1,2,3,4,5	1,4
573	187	35	w	BW	Berlin	urban	practice owner	> 50%	j	diplomate	j	Naturheilverfahren ja, weil es durchaus Wirkungen gibt. Homöopathie lehne ich strikt ab. Finde es unmöglich Leuten nachweislich nicht wirksame Therapien zu verkaufen.	3,5,6,9			1.9		1,2,5,9	1,9			9						sinking	1,2,7	ja		3	1.2		3,4,6,9
574	188	28	w	BY	München	urban	employee	> 50%	no		j	In der Schulmedizin sind die Möglichkeiten häufig beschränkt im Vergleich zur Komplementärmedizin. Stichwort Chron. Krankheiten	2		1,2,7
575	189	34	w	NR	München	urban	other: civil service	> 50%	j	PhD	j	Wissenschaftlich überprüfbare Themen wie Akupunktur und Heilpflanzen sind anwendbar.	3,4			5	5											rising	1,2,3,7	eher ja		3,4,5		1	4
576	190	51	w	BW	München	urban	practice owner	> 50%	no		j	Weil es mein Behandlungsspektrum erweitert Weil es hilft
577	191	44	w	NS	Hannover	rural	practice owner	> 50%	no		k.A.
578	193	50	w	NR	Gießen	urban	practice owner	> 50%	no		j	Nachfrage durch Kunden, Absetzen von Mitbewerbern	1,3,5	8		3		5,9										sinking	2,6,9	ja	Homöopathische Fachkraft aus der Kinderheilkunde mit abgeschlossenem Biologiestudium	4	1,2,3,4,5,6,7,8,9,10,11	3	1,3
579	196	40	w	BY	München	rural	practice owner	> 50%	j	GP Cert	n	Ich interessiere mich nicht vollständig, nur teilweise. Homöopathie hat bisher keine naturwissenschaftliche Grundlage, Naturheilkunde finde ich z.b. interessant.	3			1,8,5												rising	1,2,6,7	ja		2,3	1.8	1,3,4	1,2,4,5
580	197	54	m	SA	Leipzig	urban	practice owner	> 50%	no		n	weil ich Schulmediziner bin	2		3													stable	2.6	kann ich nicht beurteilen		3.6	1.4	1.3	6
581	201	46	w	BY	Hannover	rural	employee	> 50%	j	in Ausbildung zur Zusatzbezeichnung Homöopathie	j	Es werden Symptome therapierbar, die die Schulmedizin nicht erreicht.	1,3,6	1,2,3,5,7,8,9		1,3,6,9			9									rising	3.6	kann ich nicht beurteilen		0		1,2,3,4,5	1,2,3,4,6
582	202	64	w	BY	München	rural	practice owner	> 50%	j	Akupunktur , biol. Tiermedizin	j	Schulmedizin u. uralte naturheilverfahren gehören für mich zusammen und helfen mensch u. tier	1,2,3,4,5,9	8	1,2,3,4,5,6,7,8,9	1,2,3,4,5,6,7,8,9	7,9	9				1,7,9						rising	3	ja		2		1,2,5	1,2,3,4,5,6,7,8,9,10,11
583	204	62	w	BY	München	urban	practice owner	> 50%	j	Homöopathie, Akupunktur	j	Erweitert die Behandlungsmöglichkeiten beträchtlich.		1,2,3,5,6,7,8,9			9				8		1,2,3,5,6,7,8,9					rising	2,3,5,6,7	eher ja		2,3,4	1,2,3,4,5,6,7,8,9,10,11	1,2,3,5	1,2,3,5,6,7,8,9
584	205	43	m	WL	Hannover	urban	practice owner	> 50%	no		n	Zweifel an der Wirksamkeit	0															stable	0	ja		2,3	1,2 Bioresonanz	0
585	206	47	w	BY	Hannover	urban	practice owner	> 50%	j	Zusatzbezeichnung Homöopathie	j	Komplementärmedizin kann eine wertvolle Alternative oder Ergänzung herkömmlicher Tiermedizin sein, die bei sachgemäßer Anwendung sowohl effektiv als auch nebenwirkungsfrei ist; dies gilt meinen persönlichen Erfahrungen nach insbesondere für die Homöopathie. Die Universitäten sollten die aktuelle Studienlage ernst nehmen und sich mehr mit der Homöopathie befassen, zum Wohle tierischer Patienten. E…	1,3	1,2,3,4,5,6,7,8,9		1,2,3												rising	2,3,4,5,7	nein		5	1	1,2,3,5	1
586	209	31	w	NS	Wien	rural	employee	> 50%	no		n	Nicht wissenschaftlich fundiert.	3			1,5,6,8,9												i cannot evaluate	6.7	kann ich nicht beurteilen		2,3	1,2,4 Bioresonanz	2,3,5	3
587	210	37	w	BY	Gießen	rural	practice owner	> 50%	no		k.A.	Man wird fast täglich mit Fragen der Besitzer zu diesem Thema konfrontiert, bzw. viele Besitzer wenden auch selbst solche Mittel und Methoden an oder waren schon beim Heilpraktiker. Mich interessieren eigentlich nur Behandlungsmethoden, bei denen eine Wirkung nachgewiesen werden kann, was meines Wissens nach bei der Komplementärmedizin nicht der Fall ist. Phytotherapie hingegen würde mich schon i…	3			8, 9												stable	2	kann ich nicht beurteilen		3,4	1,2,3,4,5,6,7,8,9,10,11	2	3
588	211	36	w	BY	Berlin	urban	practice owner	> 50%	no		j	Weil die Schulmedizin in vielen Fällen machtlos ist und nur Symtome bekämpft, nicht wirklich heilt.	2,3,8,10,12		1,2,3,5,6,9	1,2,3,4,5,6,9					8		1,2,3,5,6,9		alte Heilmittel, energetische Behandlungen...			rising	1,2,5,6,7	eher nein		1,2,3,4	2,3,10,11	1,2,3,4,5,6	1,2,3,4,5,6,7,8,9,10,11
589	212	43	w	BY	Gießen	urban	practice owner	> 50%	no		j	weil man mit Naturheilkunde mal kleine Wehwehchen behandeln kann, ohne gleich starke Medikamente einzusetzten, die unter Umständen mehr schadem als nutzen (z.B. nicht gleich Antibiose bei einem Schnupfen geben, nicht gleich eine Cortison-Salbe bei einer harmlosen Hautreizung,...). Dabei unterscheide ich ganz klar zwischen Phytotherapie mit einem nachgewiesenem wissenschaftlichen Effekt (z.b. Thym…	2,3,6,7,8		3	1,3,5,6			1,9	1,9	8							rising	2.9	eher nein	Omas Hausmittelchen Wissen	2,3,4,6,7	1,2,3,4,5,6,7,8,9,10,11	2,3,4		zu lange zu hause erstmal mit Homöopathie behandeln, bis zum Tierarzt gegangen wird, Kein medizinisches Wissen von Tierheilpraktikern, Krankheiten werden zu spät diagnostiziert oder es wird nicht behandelt (trotz guter Studienlage) weil das ja die böse Chemie ist und man es doch erst nochmal beim Tierheilpraktiker probieren möchte	ECHTE Heilungen
590	213	50	w	BY	München	rural	practice owner	> 50%	j	Fachtierärztin für Fortpflanzung	j	Ich interessiere mich für alle Heilmethoden, bei denen ich davon ausgehe, dass sie funtionieren. Z. B Akupunktur ja, Homöopathie nein	3															stable	1,2,7	kann ich nicht beurteilen		3,4	1,5,8	1.2
591	214	59	w	BY	München	rural	practice owner	> 50%	no		j	In der Therapie v. a. chron Erkrankungen kommen Apparatemedizin und Medikamente an ihre Grenzen. Die Selbstheilungkräfte, Eigenverantwortung, Ethik kommen zu kurz. Es ist notwendig auf den Erfahrungsschatz der Komplementärmedizin und Naturheilkunde zum Wohle der Tiere zurückzugreifen . Mehr Möglichkeiten individuell auf Krankheiten der Tiere einzugehen ist ein Zugewinn.	1,2,3,6,8,10,12												Kinesiologie			rising	1,2,3,6,7,9	eher nein	GGTM Kongress	5.6	1.2	1,2,3,4,5,6	1,2,3,4,5,6,7,8,9,10,11		Selbstheilungskräfte des Körpers aktivieren ist Basis der Gesunderhaltung/ Prophylaxe
592	216	39	w	BY	München	rural	practice owner	> 50%	no		j	Man muss Interesse haben, da dies der Kunde verlangt	1,2,3,4,5,6	1,9,3	9.3	9.3	1	1	1,9									rising	2,3,4,7	kann ich nicht beurteilen		1,2,3,4	1.2	1.3	4
593	217	36	w	BY	München	rural	practice owner	> 50%	no		k.A.	Komme mit klassischer Tiermedizin sehr weit	2		1.9													stable	6	kann ich nicht beurteilen		4.6	6	1.3	2
594	218	50	m	BY	Leipzig	rural	practice owner	> 50%	j	Fachtierarzt Kleintiere	j	Evidenzbasierte Medizin geht anders. Dieses Feld wird außerdem von medizinischen Laien abgedeckt. Eigene Erfahrungen mit Komplementärmedizin und Naturheilkunde erbrachten keine reproduzierbare Verbesserung des Behandlungserfolges. Trotzdem gibt es 'Nischen' dafür auch in unserer Praxis.	2,3,5,6,9		3	3		5,9	9			9						stable	6	kann ich nicht beurteilen		2,3,6	1	3,4,5	5
595	219	50	w	BY	Leipzig	urban	practice owner	> 50%	j	FTA für Kleintiere, ZB Phys. Therapie und Rehabiltation	j	Sinn einer ganzheitlichen Behandlung, zur Unterstützung schulmedizinischer Methoden, oder aber wenn diese nicht mehr helfen	1,2,3,4,5,6,9	2	2,1,5	1.9	1.9	1,9	9			9						rising	2.3	ja		3,4,6		3,4,5	4,6
596	220	33	w	BY	München	rural	other: employee and self-employed	> 50%	no		j	Ich habe selbst einiges an mir erlebt, was mit Schulmedizin nicht erklärbar war. Außerdem sehe ich die Erfolge an meinen Patienten	2,3,5,6,7,10,11		1,2,3,5,6,7,8,9	1,2,3,5,6,7,8,9		1,5,9	1,3,5,7,8,9	1,5,9			1,2,3,5,6,7,8,9	1,2,3,5,6,7,8,9				i cannot evaluate	1,2,3,4,6,7	eher nein		2,3,4	1,4,8,10	1,2,3,4,5	3,4,6
597	221	50	w	BY	München	rural	practice owner	> 50%	j	Fachtierarzt für Fortpflanzung	j	Ich interessiere mich für alle Behandlungsmethoden, von denen ich mir eine positive Wirkung auf den Krankheitsverlauf erwarte.	3			1,6,7,8												stable	1,2,7	ja		3,4	1,5,8,10	1.2	3,6
598	222	53	m	BY	München	urban	practice owner	> 50%	j	ja	n	Wirksamkeit (außer bei Physiotherapie) auf wissenschaftlicher Basis (mit Ausnahme des Placebo-Effekts) nicht nachgewiesen. Wird m. E. nur aus Kostengründen, aus Gründen der diagnostischen "Verlegenheit" ("...da gebe ich etwas zur "Unterstützung") oder aus Gründen falsch verstandener "Kundenzufriedenheit" angewendet.	6															stable	6	kann ich nicht beurteilen		2,3	1.2	4	1,2
599	223	63	w	BY	München	urban	practice owner	> 50%	j	Zusatzbezeichnung Homöopathie	j	Gute Behandlungsmöglichkeit in akuten und besonders auch chronischen Fällen, preiswert, minimale Nebenwirkungen, keine Resistenzen, das Immunsystem des Patienten wird aktiviert, nicht niedergebügelt, die Erfolgsrate ist oft gleichauf bzw. besser als in der Allopathie, auch die Behandlung von Virusinfektionen ist - nicht nur palliativ - möglich.	1,2,3,8,10	1,2,3,4,5,6,7,8,9	1,2,3,5,6,7,9	1,2,3,5,6,9					1.8		1,2,3,5,6,7,9					rising	1,2,3,5,7	eher nein		7	1	1,2,3,4,5	1	in der Zusammenarbeit mit den allopathischen Kollegen
600	224	48	w	BY	München	urban	practice owner	> 50%	no		j	Die Nachfrage nach alternativen Heilmethoden steigt stetig, vor allem im städtischen Bereich und zumindest ab und an sucht man auch als Mensch nach alternativen Heilmethoden, daher möchte ich mich diesem Zweig nicht verschließen	1,3,4,5,8,9	3		6.9	9	10			8	9					Wundheilung	rising	2.3	eher ja		3,4,6	5,8,11	2.3	3,4
601	225	45	w	BY	München	urban	employee	> 50%	no		j	Weil ich daran glaube, dass Komplementärmedizin und Naturheilkunde sinnvoll eingesetzt die SChulmedizin wirkungsvoll unterstützen	2,3,4,5,8,9		1,6,9	1,6,8,9	9	5,9			8	9						rising	2.3	eher nein		3,4,6	4.6	1,2,3,4,5	4,5,9
602	226	56	w	BY	München	rural	practice owner	> 50%	no		j	ich finde es als Zusatz zur konventionellen Therapie sehr sinnvoll Besitzer nehmen das Angebot sehr gerne an	2,3,5,8		1,2,5,6,7,8,9	1.9		5,9			8							rising	3,4,6	eher nein		1,2,3,6	6,9,10	1,3,4	2
603	227	37	m	BY	Gießen	rural	practice owner	> 50%	j	FTA für Rinder	j	zusätzliche Therapiemöglichkeiten und ergänzende Therapien	4,6,7,8															rising	2,3,6,7	eher nein		3,4,5	1,2,3,4,5,6,7,8,9,10,11	1,3,5	1,2,3,4,5,6,7,8,9,10,11
604	228	46	w	BY	Hannover	rural	practice owner	> 50%	j	Zusatzbez. Homöopathie	j	Klassische Homöopathie ist eine fantastische Möglichkeit chronische und akute Krankeiten schnell, sanft und dauerhaft zu heilen.	1,12	1,2,3,5,6,7,8,9											bionische Akupunkturpatches			rising	2,3,4,5,7	eher nein		4	2	2,3,5	1
605	229	56	m	BY	München	rural	practice owner	> 50%	j	Homöopathie	j	Meine Erfolge sind teilweise unglaublich. Die Frage ist aber auch ausführlich beantwortbar, wenn Sie möchten.	1,2,5,6,9,11	1,2,3,4,5,6,7,8,9	1,2,3,4,5,6,7,8,9			1,2	9		1,2,3,4,5,6,7,8,9	7, 9		1,2,3,4,5,6,7,8,9				rising	1,2,5,7,9	nein	Inhalte meiner homöopathischen Ausbildung	4,7		1,2,3,6		GOT nur für Schulmedizin, Kunden sind manchmal verärgert, wenn der enorme Zeitaufwand berechnet wird	Heilung von Krankheiten, die schulmedizinidch austherapiert sind
606	230	43	w	BY	München	other	practice owner	> 50%	no		j	weil ich festgestellt habe, dass man die Probleme der Tiere nur mit der Schulmedizin alleine nicht zufriedenstellend lösen kann.	1,2,3,4,5,6,7	1,3,5,9	1,3,5,6,9	1,3,5,6,7,8,9	1,3,5,6,7,8,9	1,9		1,3,5,9	1,3,5,6,7,8,9							rising	2,3,4,5,6,7	eher nein		1,2	1,2,3,4,5,6,7,8,9,10,11	1,2,3,5	1,2,3,4,5,6,7,8,9,10,11
607	231	51	m	BY	München	urban	practice owner	> 50%	j	FTA Kleintierchirurgie	n	bin klassischer Schulmediziner, halte nichts von Komplementärmedizin!	0															i cannot evaluate	0	kann ich nicht beurteilen		3	1,2,8 Schüsslersalze	0
608	232	35	w	BY	München	urban	practice owner	> 50%	no		j	als alternative Anwendung	1,2,5,8	8	1,2,3,4,5,6,7,8,9			9			8							rising	1,2,4,7	eher nein		1,2,3		1.2	1,2
609	233	54	m	SA	Leipzig	urban	practice owner	> 50%	no		j	Es besteht Bedarf in der Klientel, auf lange Sicht soll der Medikamentenverbrauch bzw. Alternativen dazu entw. werden	2,3,7,8		1.9	6.1				9,5	8							rising	5,6,7,9	eher ja	TFA zur Heilpraktikerin ausbilden lassen	2,3,4,7	1	1,2,3,4,5	3,7	Anwendung dieser Verfahren in obligat schulmedizinischen Fällen: z.B. Tumore, CNE
610	234	54	m	BW	Gießen	urban	practice owner	> 50%	no		j	Als Ergänzung zur allopathischen Behandlungsweise in der Praxis	2,3		2,3,6,7,8,9	1,3,4,6,8												stable	2,3,6,7,8	eher ja		3,4,6	1.2	1,2,3,4,5	1,2
611	235	45	w	BW	Gießen	rural	practice owner	> 50%	j	Zusatzbezeichnung Physiotherapie	j	Praktiziere auschliesslich im Bereich Chiropraktik / manuelle Therapie / Physiotherapie	5,6					1,9	1,9									rising	1,2,3,4	eher nein		2,3,4	7.8	1,2,3,5	6
612	236	37	w	BW	Wien	urban	practice owner	> 50%	no		j	Ich biete Chiropraktik an	6						1,9									i cannot evaluate	3	eher ja		1,2,3,4	1,2,4,5,7,8,10	1	6,9
613	237	52	w	BW	Gießen	urban	practice owner	> 50%	no		j	Es gibt Bereiche, da werden mit Naturheilkunde und Komplementärmedizin bessere Erfolge erzielt, oder aber gleiche Erfolge bei weniger Nebenwirkungen; desweiteren sind viele Patientenbesitzer sehr offen für diese Behandlungsmöglichkeiten, und sich dem zu verschließen, hieße, die Wünsche des Patientenbesitzers nicht ernst zu nehmen.	1,2,4,5,11,12	5.7	1,2,7,8			3,9			8			3,5				rising	1,2,3,6	eher ja		2.6	1,5,6	2.3	2,4,9
614	238	44	w	BW	Gießen	rural	practice owner	> 50%	j	Zusatzbezeichung Reptilien	j	Weil man damit die Schulmedizin hervorragend unterstützen kann und weil man dem Wunsch vieler Patientenbesitzer nach "sanfter Behandlung" entsprechen kann.	2,4,5,7,8,9,10,11		1,2,3,5,6,7,8,9		9	9		9	8	9	1,2,3,5,6,7,8,9	1,2,3,5,6,7,8,9				rising	1,2,3,6,7	eher nein		0		1,2,3,5
615	239	40	w	BW	Gießen	rural	practice owner	> 50%	no		n	ist nicht so mein ding, mache zwar manche homöopathische behandlung (SUC, Vomisal, Dysenteral, Traumeel) aber nicht viel wenig nachfrage	1,2,8	1,3,6	1,3,6						8							stable	0	kann ich nicht beurteilen		2.6		1,2,3
616	240	53	w	BW	Berlin	rural	practice owner	> 50%	no		j	Weil es zusätzliche Möglichkeiten der Therapie gibt und je nach fall auch sinnvoller ist, als nur "Schulmedizin".	2,3		1,2,3,4,5,6,7,8,9	6,9												stable	2,6,7	eher ja		3,4,6	7,8,10,11	1,2,3,4,5	2,4,5,6
617	241	50	m	BW	München	urban	practice owner	> 50%	no		j	mit bestimmten Präparatkonstelation erfolgreiche Begleittherapie. Jedoch zu geringe konstante Reproduzierbarkeit	1,2,3															rising	2,3,6,7	eher ja		2,3,4,6	1,2,5,8	1,3,4,5	1,3
618	242	38	w	BY	München	urban	employee	> 50%	j	FTA, Diplomate	n	wird in unserer Überweisungsklinik eher selten gebraucht	3,4,6															stable	4	kann ich nicht beurteilen		3.6		1,2,3,4	1,4,6
619	243	51	w	BW	Perugia (Italien)	urban	practice owner	> 50%	no		j	Die Frage ist schlecht gestellt, man könnte ein Buch füllen mit Antworten!	1,2,3,4,5,8,10,11	1,2,3,4,5,6,7,8,9	1,2,3,4,5,6,7,8,9	1,3,5,8,9	9	9			8		1,2,3,4,5,6,7,8,9	1,2,3,4,5,6,7,8,9				rising	2,3,4,5,7	ja		0		1,2,3,5	1,2,3,4,5,6,7,8,9,10,11
620	245	47	m	BW	München	urban	practice owner	> 50%	no		n	evidenzbasierte Methoden werden bevorzugt	0															stable	0	ja		3	8	1.3	7
621	246	51	w	BY	München	rural	practice owner	> 50%	j	ZB Homöopathie, WINGS-Tierkinesiologie	j	Weil ich der Meinung bin, dass der Körper mit reichlich Selbstheilungskräften ausgestattet ist, die nur in Gang gesetzt oder unterstützt werden müssen.	1,2,3,5,8	1,2,3,5,6,7,8,9	9	3,6,8,9		5,9			1,8							rising	2,3,4,7	eher nein		4,5,6	1.3	1,2,3,5	1,2,3
622	247	35	m	BW	München	urban	practice owner	> 50%	no		j	Stellt eine gute alternative dar um Therapien zu unterstützen oder Medikamente ganz zu ersetzen.	1,2,3,5,10,11	5	1	1		9					5	5
623	248	52	m	BE	Berlin	urban	practice owner	> 50%	no		j	30 Jahre Akupunkturerfahrung sowie Homöopathie, Physikalische Therapiearten, Dozent und Autor in diesen Bereichen	2,3,4,5,6,7,8,9,10,11		1,2,3,5,6,7,9	1,2,3,5,6,7,9	1,2,3,5,6,7,9	1,2,3,5,6,7,9	1,9	1,9	1,2,3,5,6,7,8,9	1,2,3,5,6,7,9	1,2,3,5,6,7,9	1,2,9				rising	1,2,3,4,6,7,9	ja	direkter fachlicher Austausch mit weiteren Wissenschaftlern	2,3,7		1,2,3,4,5	1,2,3,4,5,6,7,8,9,10,11	Schlechte universitäre Auseinandersetzung mit vielen dieser Themen, damit schlechte Akzeptanz, die sich vom Lehrkörper auf den "Nachwuchs" vermittelt
624	249	66	w	BE	Berlin	urban	practice owner	> 50%	j	FTA für Anatomie, Reptilienkrankheiten	j	Ich verwende naturheitliche Medikamente bei Erkrankungen, die keine konventionelle Therapien haben	1,2,3,5,8,11	5.8	3,5,8	3,5,8		9			8			3,2,1				rising	2.3	eher nein		3	1	1,2,3,5	11
625	250	31	w	SH	Gießen	urban	employee	> 50%	no
626	253	50	w	NR	Utrecht	urban	practice owner	> 50%	no		j
627	254	39	w	RP	Gießen	urban	other: both	> 50%	no		j
628	262	41	w	RP	Gießen	rural	employee	> 50%	no		j	jede art zu heilrn verdient seine chance
629	263	33	w	BY	Gießen	urban	other: practice representative	> 50%	j	Chiropraktik	j	Schulmedizinische ist nicht ausreichend	3,6			1,2,3,4,5,6,7,8,9			1,3,4,5,6,7,8,9									stable	1.3	ja		3,4,6	1.2	1,3,4,5	6
630	264	38	w	BY	Budapest	rural	practice owner	> 50%	no		j	Weil es oftmals die bessere Wahl ist, schonender ist und verläßlicher wirkt
631	266	34	w	SH	Hannover	urban	practice owner	> 50%	no		j
632	267	47	w	BE	Berlin	urban	practice owner	> 50%	no		k.A.	Keine wissenschaftlichen Wirksamkeitsnachweise. In meinen Augen Scharlatanerie.	3															i cannot evaluate	1.9	kann ich nicht beurteilen	Pubmed	3,5,7	1,2,5,7,8,9,10,11	6	1,2,4,5,6,7,8,9,10,11	Unwirksamkeit für Verfahren wie Homöopathie, Homotoxikologie, Bachblüten etc. nachgewiesen. Deswegen in meinen Augen Scharlatanerie.	"Betrug" am Kunden.
633	268	43	m	WL	München	urban	practice owner	> 50%	no		j	Gerade bei chronischen Erkrankungen (Nieren, Leber, Haut) kommt die Schulmedizin oft an ihre Grenzen...	8
634	269	29	w	WL	Leipzig	urban	employee	> 50%	no		n	Nonkonformität
635	273	40	w	BB	Berlin	rural	practice owner	> 50%	j	Pferdedentapraktiker nachIGFP	j	Weil ich ich viele Tiere damit gut behandeln kann und nicht so viele Nebenwirkungen Hände.	1,2,3,7,8,11	5.6	1,2,3,5,6,8,9	3				1,9	8			3				rising	1,2,3,4,6,7	eher nein		6	1	1,2,5	2
636	274	43	m	NS	Hannover	urban	practice owner	> 50%	no		n	Weil Esotherik (Homöopathie, Bachblüten und Schüsslersalze) nichts in der Medizin verloren haben. Echte Naturheilkunde macht ebenfalls wenig Sinn, da es effektiver und sicherer ist gezielt Wirkstoffe einzusetzen, als Heilpflanzen mit einer Vielzahl unterschiedlicher (und gegensätzlicher) Wirkstoffe.	6						9									stable	1,2,6,7,8	ja		1,2,4	1,2,5,7,8,10,11, Schüssler Salze	4	1,2,Bioresonanz
637	275	31	w	BB	Berlin	urban	practice owner	> 50%	no		j	Alternative zum Schulmedizinischen	1,3,8	5		3					8							rising	1,2,4,7	eher nein		3		1	3
638	277	43	w	NR	Berlin	rural	employee	> 50%	no		j	Gute Ergänzung zur klassischen Medizin	1,2	3														rising	1.7	eher nein		2.6		1,2,3	1
639	278	52	w	BY	München	urban	practice owner	> 50%	j	FTA für Kleintiere	j	Ich denke, dass in der Naturheilkunde noch ein großes Potential liegt. Viele Pflanzeninhaltsstoffe sind noch nicht ausreichend untersucht, oder auch noch gar nicht bekannt. Allerdings kann ich mit der Homöopathie nichts anfangen.	3,6			1,2,5,6,8												rising	2,6,7	kann ich nicht beurteilen
640	279	35	w	RP	Hannover	urban	employee	> 50%	no		n	Wissenschaftlich keine Wirksamkeit nachweisbar!	6						1,9									i cannot evaluate	8.9	kann ich nicht beurteilen	Studien	3	1,2,3,4,5,7,8,9,10,11	0	6
641	281	48	w	BB	Berlin	urban	practice owner	> 50%	no		j	Gute Erfolgsquoten mit Kombination von beiden Richtungen, alternative herangehensweisen	1,2,5,6	6	1			6	9									stable	3,4,6,7	ja		4.6	5	1,3,5	6
642	282	59	w	BW	Hannover	rural	practice owner	> 50%	no		k.A.	Zu wenig Zeit, mich richtig einzuarbeiten	2		3.9													rising	6	ja		3,4,6	1	1.2	1,2,4,5,6,7,8,9,10,11
643	283	44	m	BB	Berlin	rural	practice owner	> 50%	j	Master of Small Animal Science und FTA f. Kleintiere	n	Ich arbeite nur evidenzbasiert.	0															i cannot evaluate	0	kann ich nicht beurteilen		1,2,3,4	1.2	0
644	284	46	w	BW	München	rural	practice owner	> 50%	no		j	Dosisreduktion bei Schulmedizin möglich; weniger Nebenwirkungen; Kunde wünscht naturheilkundliche Verfahren	2,3,6,8		1,2,3,5,6,7,8,9	1,2,3,5,6,7,8,9			9		1,2,3,5,6,7,8,9							rising	1,2,3,7	eher ja		2,3,4	3,4,7,8,9,10,11	2,3,4	2,3,6,8
645	285	74	w	BR	Berlin	urban	practice owner	> 50%	no		j	Erfahrung mit Homöopathika bzw. biolog. Heilmitteln	2,3,8		6,7,9	8.9												rising	1,3,6,7	kann ich nicht beurteilen		3,4	1.2	1,2,3,4	2
646	286	52	w	BB	Berlin	urban	practice owner	> 50%	j	Dr. vet.-med.	j	Gute Ergänzung zur klassischen vet.-med. Behandlung	1,2,3,8	1,2,3,5,6,7,9	1,2,3,5,6,7,9	1.3					8							rising	1,2,3	eher nein		3,4	8	1,2,3,4,5
647	287	29	w	SH	Berlin	urban	employee	> 50%	no		n	Kein Beweis der Wirksamkeit	4,5,7				10	10		5							Schmerztherapie, Laser Wundheilung	stable	0	ja		2,3,4,5	1,2,4,7,8,9,10,11	0
648	289	35	w	NS	Hannover	urban	employee	> 50%	no		n
649	290	55	w	BW	Hannover	rural	practice owner	> 50%	no		j	Oft hilfreich und sinnvoll als Ergänzung zur Schulmedizin.	2,8		1,2,3,5,6,7,9						8							rising	2,3,6	eher ja		0		1,2,3,4,5
650	292	65	w	BE	Berlin	urban	practice owner	> 50%	no		j	Alternative Methoden helfen oft weiter
651	293	36	w	BE	Berlin	urban	practice owner	> 50%	no		j
652	295	53	w	BB	Hannover	rural	practice owner	> 50%	no		n	Die Klientel erwartet schnelle Erfolge mit wenig Aufwand, sprich, ein AB und ein Entzündungshemmer sind in dieser wirtschaftlich sehr schwachen Region schon VIEL....	0															sinking	0	ja		3	1,2,8	0	6
653	296	31	w	BB	Berlin	rural	practice owner	> 50%	no		j	ich bin von der Wirkung überzeugt, wende Homöopathie selbst bei mir und meiner Familie mit Erfolg an, viele Besitezr sind dem sehr aufgeschlossen und möchten lieber erst etwas homöopathisches haben, anstatt "richtiger" Medikamente	1,3,7	1,5,6,7,8		1,5,6,8,9				5,9								rising	1,2,4,6	eher nein		5.6	1.7	1,2,3,5	1,2,3,4,5,6,7,8,9,10,11
654	297	46	w	BB	Berlin	urban	practice owner	> 50%	no		n	Humbug
655	298	54	w	BY	München	urban	practice owner	> 50%	no		n	Bin klassischer Kliniker mit großer Betonung auf ausführlicher, sinnvoller Diagnostik. Damit therapiere ich sehr erfolgreich. Akupunktur würde mich interessieren, leider fehlt die Zeit für die entsprechende Fortbildung.	0															stable	0	kann ich nicht beurteilen		3	1,2,3,4,5,7,8,9,10,11	0
656	299	68	w	BE	Berlin	urban	practice owner	> 50%	no		j	Alternative ,schonende Behandlungsmöglichkeiten	2,5		3.6			9,10									Wundheilung	stable	2,3,6	eher nein		2,4,6	1,3,4,9,10	1,2,5	2
657	301	39	w	BW	Gießen	rural	employee	> 50%	no		j	zB Homöopathie lässt sich sehr gut mit Schulmedizin kombinieren	1,6	1,2,3,7,9					9									stable	3	eher ja		0		1	1,2
658	302	44	w	BE	Berlin	urban	practice owner	> 50%	no		j	Um mehr Alternativen zu haben.	1,2,3,5,6,7,8,11	7,9	1,2,6,8,9	1,5,6,9		9	9	9	8			1,3,9				stable	1,6,7	eher ja		0		1	1,2,3
659	303	33	w	S	Leipzig	urban	employee	> 50%	j	Tierheilpraktiker ATM und TCM Ausbildung ABT Mitte Offenbach	j	Ich finde man sollte immer das ganze Tier im Auge haben. Einen ganzheitlichen Blick finde ich als zielführend bei chronischen Erkrankungen. Schulmedizin und alternative Medizin sollten Hand in Hand gehen.	2,4,7,8		1.3		1,3,5				8							rising	2,4,5,7	eher ja		4,5,6	1.2	1.5	1,2,3,4,5,6,7,8,9,10,11
660	304	55	w	NR	Berlin	urban	practice owner	> 50%	no		j	Ergänzend sehr gut einzusetzen, teilweise in Bereichen in denen die Schulmedizin nichts bietet	1,2	1,2,3,4,5,6,7,8,9	1,2,3,4,5,6,7,8,9													rising	3,7,9	eher nein	Vorherige Ausbildung	4.6
661	305	33	w	NS	Hannover	rural	employee	> 50%	no		n
662	306	46	m	BB	Berlin	rural	practice owner	> 50%	j	Fachtierarzt f. Kleintiere	j	Weil die schulmedizinischen Behandlungsmethoden in einigen Krankheitsfeldern unzureichende Erfolge aufweisen bzw. UAW die Lebensqualität von Patienten beeinträchtigen.	1,2,11	1,3,9	1,3,9									3				stable	3,6,7	eher ja		3,4	4,5,7,8	1.2	1,2,6
663	308	59	w	BE	Berlin	urban	practice owner	> 50%	no		j	Alternative zur Schulmedizin Regulation der physiologischen Vorgänge erscheint mir effektiver als invasiver Eingriff Trend bei den Tierhaltern innere Überzeugung für ganzheitlichen Ansatz in der Medizin	1,2,3,8,9,11	3,6,7,9	1,2,3,5,6,8,9	1,3,9					5.8	9		1,2,3,5,6,7,9				rising	1,2,3,5,6,7,9	ja	befreundete Naturheilprakterin	3	1,2,3,4,5,6,7,8,9,10,11	1,2,3,5	1,2,3,4,5,6,7,8,9,10,11
664	309	38	w	BY	München	rural	employee	> 50%	no		n	Nicht evidenzbasiert	0															stable	0	kann ich nicht beurteilen		3,4	1,2,8	3.4	1,2,3,4,5,6,7,8,9,10,11
665	310	60	w	BE	Berlin	urban	practice owner	> 50%	no		n	mein Interesse liegt am Rande der Schulmedizin	2,3,8		1,3,5,6,8	3.8					8							rising	1,2,3,4,6,7	eher ja		3,4,6		1,2,3
666	311	27	w	BY	Wien	urban	practice owner	> 50%	no		j	Gut Erfahrungen	1,4,9	1,2,3,5,6,7,8,9			1,2,3,5,6,7,8,9					9						rising	1,2,3	kann ich nicht beurteilen		1,4,6	10	1,2,3,5	1,2
667	313	41	w	NS	Hannover	urban	employee	> 50%	no		j	Weil die Schulmedizin in sehr vielen Fällen nicht ausreicht bzw. die ganzheitliche Behandlung insgesamt mehr Sinn macht	2,3,8,10,11		1,6,2						8							rising	1.3	eher ja		6	5	1,2,3,5	2,11
668	314	282	w	BY	München	urban	employee	> 50%	no		j	Ich halte Naturheilkundliche oder Physiotherapeutische Ansätze für vielversprechend, da teils evidenzbasiert. Nicht jedoch Pseudowissenschaften wie Homöopathie	0															rising	2	eher nein		2,3,5,6,7	1,2,8,9,10,11	1,3,4,6	3,4,6	Teils wissenschaftlich widerlegte, kann ich so nicht unterstützen	Geringerer Konkurrenzdruck
669	317	43	w	BY	München	rural	practice owner	> 50%	no		n	Bevorzuge Medikamenze mit wissenschaftlich basierter, nachgewiesener Wirkung	6															rising	0	kann ich nicht beurteilen		3	1,2,8	3.4	1,2,8
670	321	27	w	NS	Hannover	urban	employee	> 50%	no		n	Kann es nicht "guten Gewissens" abgeben, weil ich die Wirkungsweise nicht erklären kann/ nicht begründen kann wie es funktioniert.
671	322	33	w	HE	Gießen	rural	practice owner	> 50%	j	Fachtierarzt für Klein- und Heimtiere	j	Meine Praxis ist eine ganzheitlich arbeitende Kleintierpraxis, die Nachfrage nach Alternativmedizin ist sehr groß und wir haben gerade wo die Schulmedizin versagt Erfolge
673	324	30	w	TH	München	rural	practice owner	> 50%	no		j	Interesse an unterstützenden Heilmethoden	2,7															rising	2.6	eher nein		0		1.2	8
674	327	30	w	NR	Budapest	urban	employee	> 50%	j	Certified Veterinary Acupuncturist	j	Weil es mir wichtig ist auf das Tier im Gesamten zu gucken und es so gut wie möglich zu unterstützen. Die Schulmedizin alleine reicht mir nicht aus.	4,7,9				1, 6,7,3,8,4,9,5			6,3,5		9						rising
675	332	53	w	BW	München	rural	practice owner	> 50%	j	Diplom-Biologie	j
676	334	24	w	BY	München	urban	employee	> 50%	no		j	Gefragte Alternative. Zusätzlich kann man bei vielen Erkrankungen unterstützend helfen	3,12			1,5,6									Bioresonanz			i cannot evaluate	1,2,4,7	kann ich nicht beurteilen		1,2		1,2,3,5	3
677	337	44	w	SH	Berlin	urban	practice owner	> 50%	j	General Practitioner in feline Practice	j	ich praktiziere Akupunktur und Neuraltherapie.	4,6,9				1, 5, 7, 9		9			9						stable	3	ja		6,7	4.6	1,2,3	4,9	"Tierheilpraktiker", "Tierpsychologen", etc ohne ernstzunehmende Ausbildung, da nicht geschützte Berufe!
678	338	47	w	BW	München	rural	practice owner	> 50%	no		j	Ich habe sehr gute Erfahrungen in Ergänzung zur SChulmedizin gemacht. Es wird von den Tierbesitzern auch immer mehr nachgefragt.	2,3,5,6,7,8		1,3,5,6,7,8,9	1,2,3,4,5,6,7,8,9		9	1,8,9	5,9	8							rising	1,2,4,5,6,7	eher ja		4,5	1,2,3,4,5,6,7,8,9,10,11	1,3,5	3,6
679	343	51	w	HE	Gießen	urban	practice owner	> 50%	j	Zusatzbezeichnung Homöopathie	j	Nebenwirkungsfreie Therapieoptionen, schonende Behandlungen für den Patienten	1,2,6,7,8,9,11	1,2,3,5,6,7,8,9	6				9		8	9		1,2,3				rising	2,3,4,7	eher nein		0		2,3,5	1,6
680	344	55	w	HE	Gießen	urban	practice owner	> 50%	no		j	Kinderwunsch, gute Ergänzung
681	345	55	w	HE	Gießen	urban	practice owner	> 50%	no		j	Kundenwunsch, gute Ergänzung	5,6															stable	2,6,7	eher ja		2,3,4	1.2	1.2	5
682	348	39	w	S	Leipzig	urban	employee	> 50%	no		j	als Ergänzung und ggf. Alternative	2,3,5,6		6.9	1,2,3,4,5,6,7,8,9		5	9									rising	1,2,3,4,7	eher nein		2,3,4	1,2,5,7,8,9,10,11	1,2,3	3,5,6
683	351	42	w	MP	Leipzig	rural	practice owner	> 50%	no		j	ich bin Akupunkteur, mache Blutegeltherapie, physiotherapie, Magnetfeldtherapie	1,2,3,5,6,7	1	1	1												rising	1,2,3,4	eher nein		7		1	4,6	man sollte immer wissen wo die grenzen sind
684	352	46	w	HE	Gießen	rural	practice owner	> 50%	j	chiropraktik	j	Weil sie nützlich sind und nachhaltiger als viele schulmedizinische Verfahren!	1,2,3,4,5,6,7,8	1,2,3,5,6,7,8,9	1,2,3,5,6,7,8,9	1,2,3,5,6,7,8,9	1,2,3,5,6,7,8,9	1,3,5,6,8,9	1,9,8	1,9	8							rising	2,3,4,5	eher nein		4,5,6,7	1.2	1,2,3,4,5		Zeit zur Fortbildung
685	353	54	m	HE	Gießen	urban	practice owner	> 50%	no		j	Gute Synergie mit klassischer Medizin	1,2,3,4,5,6,7,8,10,11	1,2,3,5,6,7,8,9	1,2,3,5,6,7,8,9	1,2,3,5,6,7,8,9	9	9	9	9	8		1,2,3,9	1,2,3,9				stable	2,3,4,6	eher ja		3.6	1.8	1,2,3,5	1,2,3,4,5,6,7,8,9,10,11
686	355	48	w	MP	Gießen	rural	practice owner	> 50%	j	Master of Small Animal Science, Apothekerin	j	Als Apothekerin hat mal wesentlich mehr mit Phytotherapie zu tun, diese ist in der Tiermedizin unterrepräsentiert und beschränkt sich meistens auf Futterergänzungspräparate, weniger auf zugelassene Arzneimittel	1,2,3,5,9	3,5,6,7	3,5,6,7	1,2,3,5,6,8		5				9						stable	1,2,6,7,8	eher nein		1,2,3,5		1,2,3,5	Plasmatherapie
687	356	29	w	S	Leipzig	rural	practice owner	> 50%	no		j	als Unterstützung zur Schulmedizin interessant	2		1,6,7,9													i cannot evaluate	1,2,6,7	kann ich nicht beurteilen		3,4,5	1,2,4,5	2.3	2,6
688	357	56	w	NR	Gießen	rural	practice owner	> 50%	no		k.A.	Zuviele"Heiler" und vermeintliche Experten unterwegs	2,5,9		3,5,7			5,9				1.9						stable	0	kann ich nicht beurteilen		1,2,3,4,6		3	1
689	358	58	w	NS	Hannover	urban	practice owner	> 50%	j	Zusatzbezeichnung Homöopathie	j
690	359	41	w	HE	Gießen	rural	practice owner	> 50%	j	Fachtierärztin für Zuchthygiene und Biotechnologie der Fortpflanzung	j	Un verschiedenen Fragestellungen bieten diese Verfahren gute Möglichkeiten einer ergänzenden oder begleitenden Therapie	2,3,7,8		2,7,9	1,2,6				9	8							i cannot evaluate	1,6,7	kann ich nicht beurteilen		3		1,2,3,4	2,3
691	360	43	w	BY	München	rural	practice owner	> 50%	no		j	Alternative Heilmethoden sind unterstützend evtl. auch Ersatz von konservativen Methoden. Immer mehr Tierbesitzer schätzen dies, bzw. verlangen danach.	2,3,11		5,6,8,9	6								5,8,9,6,1				rising	1,2,6,7	eher nein		4,7	1.2	1,2,3	5	Eigenbehandlung der Tierbesitzer in der Zukunft
692	364	40	w	HE	Gießen	urban	practice owner	> 50%	no		j	Ich interessiere mich für die TCM, weil die Methoden noch viel älter sind als die der westlichen Medizin und durchaus mit sehr gutem Erfolg eingesetzt wurden und werden. Ausserdem ist es eine Bereicherung in der Diagnostik ( man sieht den Patienten aus othern Blickwinkeln und stellt immer wieder fest, dass sich die TCM-Diagnose auch mit schulmedizinischen Diagnosen durchaus deckt und erklären läß…	1,2,4,5,8,9	8	1,2,3,5,6,8,9		9	5,9			8	9						rising	2,4,6,7	eher nein		1,3,4	1.2	1,2,3
693	365	30	w	BB	Leipzig	rural	employee	> 50%	no		j	weil die Nachfrage immer größer und die Akzeptanz sehr gut ist	1,2,3,5,9	2,3,5,6,7,9	2,3,5,6,7,9	2,3,5,6,7,9		5,9				9						rising	2,4,6	kann ich nicht beurteilen		4	1	1,2,3,4
694	367	39	m	NS		other	employee	> 50%	no		n	Ist Humbug	0															rising	0	ja		3		3
695	369	59	w	NS	Hannover	urban	practice owner	> 50%	j	Fachtierärztin für Kleintiere, Fachtierärztin für Innere Medizin der Kleintiere, Zusatzbezeichnung Zahnheilkunde bei Tieren	j	Ergänzung/Unterstützung der Therapie, alternative Optionen	1,2,3,4,6,8															i cannot evaluate	1,2,3,4,5	eher ja		6	1.4	1.2	1,2,3,4,5,6
696	370	44	w	NS	Gießen	urban	practice owner	> 50%	j	Diplomate ECVIM-CA	n	Da wenige Studien zur Wirksamkeit vorliegen ist der Einsatz eher kritisch zu betrachten	3,4,6			9	9		9									rising	1	kann ich nicht beurteilen		2,3,4,5	1,2,3,4,5,6,7,8,9,10,11	3	3
697	372	61	w	NS	Hannover	urban	practice owner	> 50%	j	Dr.	j	Habe damit sehr gute Erfahrungen gemacht und die Nachfrage steigt	1,2,5,8,12	1,2,3,5	1,2,3,5			1,2,3,4,5,6,7,8,9			1.8				Bioresonanztherapie	1,2,3,4,5,6,7,8,9		rising	2,3,6,9	ja	Kongress Bioresonanz	0		1,2,3,4,5	5
698	373	60	w	NS	Hannover	rural	practice owner	> 50%	no		j	Naturheilkundeverfahren sind eine hervorragende Option zur (überwiegend) nebenwirkungsfreien, sanften, sicheren Therapie. Es gibt weniger Probleme mit Resistenzen, Arzneimiitelrückständen, Umweltbelastung.	1,2,3,4,5,6,7,8,10	1,2,3,4,5,6,7,8,9	1,2,3,4,5,6,7,8,9	1,2,3,4,5,6,7,8,9	1,2,3,4,5,6,7,8,9	1,2,3,4,5,6,7,8,9	8,9	1,2,3,4,5,6,7,8,9	1,2,3,4,5,6,7,8		1,2,3,4,5,6,7,8,9					rising	1,2,3,4,5,6,7	nein		0		1,2,3,5	1,2,3,4,5,6,7,8,9,10,11
699	374	57	w	NS	Hannover	rural	practice owner	> 50%	j	Zusatzbezeichnung: Betreuung von Pferdesportveranstaltungen	j	Unterstützung bei der konventionellen Medizin, Vermeidung von Antibiotikagaben (bes.beim Heimtier), Hilfe bei der Rekonvaleszenz und im Alter, Vermeidung von Nebenwirkungen bei chron.Krankheiten	2,3,4,5,7,8		1,2,3,5,6,7,8,9	1,3,5,8,9	5,9	2,9		5,9	8							rising	1,2,3	ja		6
700	376	57	w	NS	Hannover	rural	practice owner	> 50%	j	Betreuung von Pferdesportveranstaltungen	j	Unterstützung der konventionellen Medizin, Vermeidung von Antibiotika und Nebenwirkungen bei chron. Erkrankungen	2,3,4,5,7,8		1,2,3,5,6,7 8,9	5,9	5,7,9,10	5,9		5,9	8						Chirurgie	stable	1,2,3	ja		3.6	6.7	1,2,3,4,5	4
701	377	50	w	NS	Hannover	rural	practice owner	> 50%	no		n	weil mich diese konzepte nicht ueberzeugen	0															stable	0	kann ich nicht beurteilen		3	1,2,3,4,5,6,7,8,9,10,11	0
702	378	47	w	NS	Hannover	urban	practice owner	> 50%	no		j	als unterstützende Maßnahmen in Kombination mit klassische Schulmedizin	1	1.3														rising	1	eher nein		3
703	379	62	w	BE	Berlin	urban	practice owner	> 50%	no		n	weil zu wenige wissenschaftliche untersuchungen zu der wirkung von komplementaermedizin vorliegen. naturheilkunde im sinne des einsatzes von pflanzlichen wirkstoffen, kälte/wärme/feuchtigkeit etc. befürworte ich.	3,5,6															stable	1.2	eher ja		3,4		2
704	380	48	m	WL	Leipzig	urban	practice owner	> 50%	j	FTA f. Kleintiere	j	- wer heilt hat Recht - Glaube versetzt Berge - helfe ich dem Besitzer, so helfe ich indirekt dem Tier - positive Aura des Besitzers wirkt sich positiv aufs Tier aus - die positive Wirkung von Homöopathie bei z.B. Vogelpatienten kann ich nicht mit "Einbildung" beim Tier argumentieren - folglich "muss was ´dran sein" - neue Wege beschreiten - sich selbst weiterentwickeln	1,2,3,5,6	1,2,3,5,6,7,8,9	1,2,3,5,6,7,8,9	1,2,5,6,8		2,5,6,9	1,9									rising	1,2,3,6,7	eher nein		2,4,6	4,5,7,10,11	1,2,3,4,5	1,5,6,9
705	384	48	w	NS	Stara Zagora, Bulgarien	urban	practice owner	> 50%	no		j	Weil durch Naturheilkunde und die Komplementärmedizin zum Teil auch sehr gute Erfolge erzielt werden können ohne die Nebenwirkungen der Schulmedizin.	2,3,8		3,5,6,8,9	6.9					8							rising	1,2,4,6	eher nein		3,4,5,6	1,2,4,5,11	1,2,3,5	1,2,4,5
706	386	46	w	BY	Gießen	urban	practice owner	> 50%	j	Dr.-Titel, FTA für Kleintier, Master of Small Animal Science	n	Weil es keine evidenzbasierten Studien zu deren Wirksamkeit gibt und ich somit nicht hinter dieser Behandlungsmethode stehe.	6						9									stable	0	kann ich nicht beurteilen		2,3	1,2,4,10,11	1,3,4	1,2,3,4,5,6,7,8,9,10,11
707	387	51	m	WL	Hannover	urban	practice owner	> 50%	no		n	Ich bin mit den schulmedizinischen Therapien ausgelastet	0															i cannot evaluate	0	kann ich nicht beurteilen		3	1,2,8, Bioresonanz	1.4	3,4
708	388	48	w	BY	München	urban	practice owner	> 50%	j	Dipl. Ing.	j	Teilweise Anwendung von Naturheilverfahren wie z.B. SUC Therapie bei der Katze	3,6			6.1			9									sinking	2	kann ich nicht beurteilen		3	1	1	3,6
709	390	53	w	HE	Gießen	urban	practice owner	> 50%	no		j	Alternativen zu Schulmedizinisch austherapierten Fällen	1,2	1,2,3,4,5,6,7,8,9	1,2,3,4,5,6,7,8,9													stable	2,3,5	eher nein		4	1,2,3,4,5,6,7,8,9,10,11	1,2,3,5	1,2,3,4,5,6,7,8,9,10,11
710	391	43	w	MP	Berlin	rural	practice owner	> 50%	no		k.A.	es ist fraglich, ob z.B Homöopathie wirklich hilft, oder ob es ein Placebo-Effekt ist, wird in der Humanmedizin auch diskutiert	2		6,7													stable	2.6	kann ich nicht beurteilen		2,3,4	1	1	4
711	394	44	w	BY	Gießen	urban	practice owner	> 50%	no		j	weil die Schulmedizin erfahrungsgemäß die Behandlung von vielen Erkankungen nicht zufriedenstellend oder nur mit starken Nebenwirkungen und Risiken (multiresistente Keime) abeckt.	1,2,3,6,8,9,10,11	1,2,5,6,7,8,9	3,5,6,7,9	1,2,3,5,6,8,9			1,3,7,9		1,8	1,7,9	1,2,3.5,6,7,8,9	1,3,6,7,9				rising	1,2,3,4,5,7	eher nein		2,4	1,2,8	1,2,3,4,5	6,9
712	395	53	w	BY	Hannover	urban	practice owner	> 50%	j	Tierheilpraktiker	j	Ich hatte einschlägige Ergebnisse in der Anwendung von alternativen Heilverfahren bei Tieren und bin deshalb vom Potential der Heilkraft in gezieltem Einsatz überzeugt.	1,2,3,4,5,7,8,9,10,11,12	8	1,2,3,5,6,7,9	1,3,6,7,8,9	1,3,5,6,8,9	9		9	8	9	1,2,3,9,7,6	1,2,3,9	Mykotherapie - Bioresonanz - Schlangenenzyme - Endobiontentherapie nach Enderlein			rising	1,3,5,6	nein		1,2,3	7	1,2,3,4,5	1,2,3,4,9
713	396	45	w	BY	München	rural	practice owner	> 50%	j	Zusatzbezeichnung physikalische Therapie	j	ich arbeite selber damit	2,4,5,6,7															rising	1,2,3,4,5,7	eher nein		2,5	6	1,2,3,4,5	1,2,3,4,5,6,7,8,9,10,11
714	397	56	w	HE	Gießen	urban	practice owner	> 50%	no		j	weniger Chemie und nebenwirkungsärmer	2,3,10,11,12		1,5,7,9	1,2,3,5,7,8,9							1,2,3,5,6,7,8,9	1,2,3,5,6,7,8,9	Mykotherapie			rising	1,2,3,4,5,7,9	eher nein	mykologieseminare	1,2,6		1,2,3,5
715	399	51	w	BY	München	urban	practice owner	> 50%	j	Diplom der Akademie für Klass. Homöopathie	j	Weil es eine faszinierende Vielfalt ermöglicht, weil es in manchem der "Schulmedizin" weit überlegen ist.	1,3,4,6,12	1,2,3,4,5,6,7,8,9		1,2,3,4,5,6,7,8,9	9		9						Bioresonanz			rising	3,4,5,7	eher nein		7	1.2	1,2,3,4,5	1,2,3,4,5,6,7,8,9,10,11	Wird von zu vielen angewendet, die keine Ahnung/Ausbildung haben
716	401	40	w	BW	Hannover	rural	practice owner		no		j	Ich arbeite seit Jahren mit Akupunktur und Phytotherapeutika	2,3,4,6,8		1,9	1,2,4,5,6,9	1,5,6,9		1,9		8							rising	1,2,3,4,7	eher nein		0		2,3,5,6	4,6		Schonung der Umwelt
717	402	48	w	BY	Gießen	rural	practice owner	> 50%	no		j	Es erweitert die therapeutischen Möglichkeiten enorm. Es stehen für viele, v.a. chronische oder psychisch-phyische Krankheiten schulmedizinisch nur begrenzte therapeutische Möglichkeiten. Da bietet die Naturheilkunde nebenwirkungsarme, tiefgreifende und auch oft vom Besitzer gewünschte/bevorzugte therapeutische Möglichkeiten.	1,2,5,6,7,8		9													rising	2,3,4	eher nein		0		1,2,3,4,5,6	1,2,3,4,5,6,7,8,9,10,11		weniger "Chemie-Belastung" von Mensch und Tier und Umwelt
718	403	59	w	BY	München	rural	practice owner	> 50%	j	Abschluss der Schule für Klassische Tierhomöopathie, Egestorf, Peter Mohr, berufsbegleitend über viereinhalb Jahre, WINGS-Tierkinesiologie-Practitioner	j	Schulmedizinische Möglichkeiten sind im Vergleich zu begrenzt, Komplementärmedizin geht weit über die schulmedizinischen Möglichkeiten hinaus, vor allem bei multipathogenen Geschehen und psychischen Disbalancen, leider zu wenig bekannt Suche nach erweiterten Möglichkeiten war initiativ Erweiterung des vorherigen Therapiespektrums, des Heilungsanspruchs, der Heilungsquote	1,8,12	1,2,3,5,6,7,8,9							8				WINGS-Tierkinesiologie	1,2,3,4,5,6,7,8,9		rising	3,4,5	nein		1,2	1	1,2,3,4,5	1,4,6
719	404	66	m	WL	Hannover	urban	practice owner	> 50%	j	Akupunktur	j	ich hätte neben der "Schulmedizin" noch gerne weitere "Werkzeuge"	4,5				1,2,3,4,5,6,7,8,9	2,3,5,9										rising	1,2,3,4,7,8	eher nein		0		1.5	4
720	406	33	w	WL	Gießen	urban	other: employee + practice owner	> 50%	no		j	Große Nachfrage. Schonendere Verfahren
721	407	57	w	NR	Gießen	rural	practice owner	> 50%	j	Akupunktur (IVAS)	j	weniger belastend	4,5,8,9,10		1,2,3,5,6,7,9		1,2,3,4,5,6,7,8,9	5,9			8		1,2,3,4,5,6,7,8,9					rising	1,2,3,6	ja		3,4,6	1,2,10	1.2	4
722	408	51	w	BR	Hannover	urban	practice owner	> 50%	j	Zusatzbezeichnung Akupunktur	j	"Gesundheit" bzw. Heilung bedarf häufig aller Ebenen; Körper, Seele und Geist. Die Schulmedizin ist da nur ein Aspekt. - other Verfahren bringen oft noch Linderung/Heilung, wo die Schulmedizin längst eine Grenze hat.	1,2,3,4,5,6,7,8,9,12		1,2,3,4,5,6,7,8,9	9			1,2,3,4,5,6,7,8,9	5,9					Jin Shin Jyutsu			rising	5.7	eher nein		4,6,7		1,2,3,5		Zeit im Sinne von adäquate Bezahlung für Aufwand ist immer noch mal schwierig
723	409	54	w	BW	München	rural	practice owner	> 50%	j	Diplombiologin	j
724	410	56	w	HA	Hannover	urban	practice owner	> 50%	j	Akupunktur	j	weil es das schulmedizinische Diagnostik- und Behandlungsspektrum erweitert	1,2,3,4,5,6,7,9	1,2,3,4,5,6,7,8,9	1,2,3,4,5,6,7,8,9	1,2,3,4,5,6,7,8,9	1,2,3,5,6,7,8,9	9	9	9		9						rising	1,2,3,4,5,7	eher ja		4.6	1	1,2,3,4,5	4,5,6,9
725	411	70	m	NR	Berlin	rural	other: self-employed	> 50%	j	Homöopathie, Akupunktur	j	Weil dier Komplementärmedizin eine Erweiterung des Diagnose- und Therapiespektrums erlaubt.	1,2,3,4,5,8,9,10	1,2,3,5,6,8,9	1,2,3,5,6,8,9	4	3,9	2,5,9			8	9	1,2,3,5,6,8,9					rising	1,2,4	eher nein		4.6	5.9	1,2,3,5	2,4
726	412	54	w	BW	Berlin	rural	practice owner	> 50%	j	Homöopathie	j	Ich arbeite zu ca 60% naturheilkundlich, Homöopathie, Bachblüten, Bioresonanz, Schüssler Salze, komplementär Medizin	1,2,3,5,8,10,11	1,3,5,6,7,8,9	1,2,3,5,6,7,9	1,3,6,9		9			5.8		1,2,3,6	1,2,3,5,9				rising	2,3,6	eher ja		4.6	1	2,3,5	2,3,10,11
727	413	58	w	BY	München	other	practice owner	> 50%	j	Homöopathie, Akupunktur	j	Seit 25 Jahren werden NHV in unserer Praxis betrieben. Viele Bereiche im Angebot.	1,2,3,4,5,6,7,8,9,10,11,12	1,2,3,5,6,7,8,9	1,2,3,4,5,6,7,8,9	1,2,3,5,6,7,8,9	9	9	1,9	9	1.8	9	1,2,3,5,6,7,8,9	1,2,5	Bioresonanz			rising	1,2,3,5,6	eher ja		1,2,4	1,2,3,4,5,6,7,8,9,10,11	1,2,3,6	1,2,3,4,5,6,7,8,9,10,11		Behandlung bei eingeschränktem konventionellen Therapiespektrum
728	414		m	BE	Hannover	other	other		j	other	k.A.	keine Angabe	12															i cannot evaluate	0	nein		0
729	415	57	w	BY	München	urban	practice owner		j	Homöopathie, Akupunktur	j	Ich arbeite zu 90% mit naturheilkundlichen und komplemntärmedizinischen Verfahren. Bei chron Fällen, bei austherapierten Fällen, bei akuten Erkrankungen	1,2,3,4,5,8,9	1,2,3,5,6,7,8	1,2,3,4,5,6,7,8,9	1,2,3,4,5,6,7,8,9	1,9	9			8	9						rising	1,2,3,4,5,7,8	ja		6	1	1,2,3,4,5	1,2,8
730	417	61	w	NS	Hannover	rural	practice owner	> 50%	no		j	Die Komplementärmedizin ermöglicht mir weit über die grenzen der schulmedizinschen Versorgungsmöglichkeiten hinausgehende Behandlungsmöglichkeiten. Die Methoden sind i.d.R. ohne Nebenwirkungen und, wenn sie richtig angewendet werden sehr effektiv.	1,2,5,8,12					10			8				Bioresonanz		Wundbehandlung	rising	2,3,4,5	ja		6	1,2,3,4,5,6,7,8,9,10,11	1,2,3,4,5	5
731	418	47	w	HE	München	rural	practice owner	> 50%	j	Osteopathie , Akupunktur,	j	Weil ich in ganzheitlich denke und handele und auch meine Patienten versorge	1,2,3,4,5,6,7,8,9,10,11	9	9	9,3,5	9	9	9	9	9	9	9	9				rising	1,2,3,4,6,7	eher ja		3,4,5	3,7,11	1,2,3,4,5	3,4,6
732	419	50	w	BY	Gießen	rural	practice owner	> 50%	j	btm, ap	j	arbeite damit	2,3,4,5,6,7,8,9,10,11															rising	2,3,4,5,7	ja		4.6		1,2,3
733	420	45	w	NS	Hannover	rural	practice owner	> 50%	no		j	ich interessiere mich, weil ich persönlich gute Erfahrungen in der Behandlung meiner Bandscheibenvorfälle gemacht habe. Weil die Schulmedizin nur ein Teil der Medizin ausmacht und genauso Grenzen hat wie die Naturheilkunde/Komplementärmedizin.	1,2,3,4,5,6,7,8,9	1,2,3,4,5,6,7,8,9	1,2,3,4,5,6,7,8,9	1.9	1,2,3,5,6,7,8,9	1,2,3,4,5,6,7,8,9	1,2,3,6,7,8,9	6,9	8	1,3,5,9						rising	2,3,4,5,7	eher ja		0		1,3,5	1,2,3,4,5,6,7,8,9,10,11
734	422	50	w	BE	Wien	urban	practice owner	> 50%	no		j	Schulmedizin hat haefig keine Antworten
735	423	37	w	BW	Gießen	rural	practice owner	> 50%	no		j	ist meine Leidenschaft, gute Kombi zur Schulmedizin	2,4,5,6,7,8		1,2,5,8,9		1,3,5,8,9	1,9,5	1,3,9,8	1,3,9	8							rising	2,3,4,6,9	eher ja	Infos von Tierhaltern, Bekannten	4.6		1,3,4,5	6,8
736	424	47	m	BW	Berlin	urban	practice owner	> 50%	no		j	Da ich hier Möglichkeiten der Heilung bei bestimmten Erkrankungen finde, die man in der Schulmedizin nur palliativ/symptomatisch behandeln kann. Darüber hinaus, Medizin in einen größeren Kontext gebstellt wird und man Patienten therapiert, sieht, erkennt und nicht nur Erkrankungen/Symptome.	1,2,3,4,5,6,8,10,12	1,2,3,4,5,6,7,8,9	1,2,3,4,5,6,7,8,9	1,2,3,4,5,6,7,8,9	1,2,3,4,5,6,7,8,9	1,2,9	9		8		1,2,3,4,5,6,7,8,9		Bioresonanz			rising	3.9	ja	Eigenstudium	0		1,2,3,4,5,6	1,2,4		Vertiefung des Verständnisses vom Leben und Sein
737	425	32	w	WL	Hannover	urban	employee	> 50%	no		j	Limitierte Möglichkeiten in der schulmedizinischen Behandlung Unterdrückung von Krankheiten durch schulmedizinische Behandlung (Cortisonbehandlung) Nachfrage durch Patientenbesitzer Erfolgreiche Anwendung von Naturheilkunde nach erfolgloser schulmedizinischer Behandlung	1,2,3	1,2,3,5,6,7,8,9	1,6,7,9	3,5,6,9												rising	2,3,4,7	eher nein		4,5,6	7.8	1,2,3,5	1,3,4,6
738	426	66	m	BY	München	urban	practice owner	> 50%	j	Homöopathie	j	Weil durch komplem. Therapieverfahren die Heilungsmöglichkeiten gegenüber der konvent. Medizin deutlich erhöht werden. Außerdem geringe unerwünschte Arzneiwirkung, günstiger in den Kosten und keine Gefahr bzgl. Resistenzbildung	1,2	1,2,3,5,6,7,8,9	9													rising	2,3,7	eher nein		1,2,7	1.2	1,2,3,5,6	1,2,4	mangelhafte Informationen in den Medien	"chronische" Krankheiten sind heilbar, konvent. Therapien sind oft nicht dazu in der Lage
739	427	43	w	NR	München	rural	practice owner	> 50%	no		j	Aus Überzeugung, dass auch diese Methoden ihre Berechtigung haben und weil es eben nicht immer Chemie sein muss.	1,2,3,5,6,8	5	1,3,5,7,9	1		9	1,9		8
740	428	35	w	BW	München	rural	practice owner	> 50%	no		j	Reine Schulmedizin frustrierend, da oft nur unzureichende Behandlungsmöglichkeiten. Nutze selbst zu 90 % Komplementärmedizin und Tiere werden wirklich gesund	1,2,3,4,8,11	1,2,3,4,5,6,7,8,9	1,2,3,4,5,6,7,8,9	1,2,3,4,5,6,7,8,9	1,2,3,4,5,6,7,8,9				1,2,3,4,5,6,7,8,9			1,2,3,4,5,6,7,8,9				rising	1,2,5,7	nein		0		1,2,3,5,6	1,2,3,4,5,8,9		Wirkliche Gesundheit des Tieres
741	429	52	w	BB	Leipzig	urban	practice owner	> 50%	j	Zusatzbezeichnung und Weiterbildungsermächtigung Akupunktur	j	Interesse und praktiziere es seit mindestens 27 Jahren. Die Schulmedizin hat mir sehr schnell Grenzen in der Therapie aufgezeigt. Es ist für mich eine sehr wertvolle Therapie, richtet sich aber immer gegen Etwas, die Naturheilkunde dagegen therapiert ursächlicher und oft langfristiger und wirkungsvoller.	1,2,3,4,6,7,8,9	3,5,8	1,3,5,6,7,8,9	1,2,3,4,5,6,7,8,9	1,2,3,4,5,6,7,8,9		7,8,9,1	1,3,5,6,9	1,8	1,7,9						rising	1,2,3,5,7,9	eher nein	Ausbildung und Praktika im Ausland	2,4,7	1,2,3,4,5,6,7,8,9,10,11	1,2,3,5	4	unklare Lage über das Wissen und die Bildung der Tierärzte gegenüber Tierheilpraktikern
742	430	40	w	BY	Hannover	rural	practice owner	> 50%	no		j	Der ganzheitliche Ansatz ist mir wichtig u mit Schulmedizin allein kommt man auch nur begrenzt weit.	1,6	1,5,8,9					8,9									rising	1,2,3	eher nein		4.6	1	1,2,3,5	1,2,6
743	431	65	m	NR	Breslau	rural	practice owner	> 50%	j	TCM	j	weil die TCM die gesamte Regulationsmedizin subsummiert	1,2,4															rising	2,5,9	nein	Masterstudium in TCM	2,3,7		1.5	4	Infiltration durch Laienmedizin
744	432	46	w	WL	Leipzig	rural	other: self-employed and employee	> 50%	j	Biologische Tiermedizin und Naturheilverfahren, sowie Akupunktur, Chiropraktorin, Osteopathie	j	darum	2,3,4,5,6,7,8,9,10,11		1,2,3,5,6,7,8,9	1,3,5,6,8,9	1,2,3,5,6,7,8,9	1,2,3,5,6,7,8,9	1,8,9	9	1,2,3,5,6,7,8,9	1,2,3,5,6,7,8,9	1,2,3,5,6,7,8,9	1,2,3,5,6,7,8,9				i cannot evaluate	1,2,3,4,5,6,7,9	ja	Unibibliotheken	0		1,2,5
745	433	49	w	S	Leipzig	urban	practice owner	> 50%	no		j	Wende die Regulationsmedizin täglich erfolgreich in der Praxis an	2,3,4,5,7,9,10,11															rising	1,2,3,6,7	eher nein		6	4	1,2,3,4,5	4,9
746	434	65	m	NR	Hannover	urban	practice owner	> 50%	j	Homöopathie	j	ueberzeugt von wirksamkeit und ggf. ueberlegenheit der methoden, andernfalls als ergaenzung	1,2,3,4,8,9															stable	1,2,3,5,7	ja		4.6	1	1,2,3,5	1
747	435	40	m	BY	München	rural	practice owner	> 50%	j	Diplomate of the European College	n	In unserer Fachrichtung gibt es immer wieder randomisierte, geblindete, Placebo-kontrollierte Studien, die komplementärmedizinsche Methoden prüfen, und zeigen, dass komplementär medizinische Methoden, den Kriterien, die heute zur Bewertung von "good clinical practice" herangezigen werden, nicht standhalten.	0															rising	1,2,3	ja		3,4	1,2,3,4,5,6,7,8,9,10,11	4
748	436	50	w	BE	Wien	urban	practice owner	> 50%	no		j	die Schulmedizin hat auf vieles keine Antworten mehr	2,3,4,10		1,2,3,5,7,8,9	6,8,9	9						1,2,3,5,5,7,9					rising	2,3,7,9	ja	praxisinterne Fortbildungen	0	1	1,2,3,4,5	4,10
749	437	50	w	BY	München	rural	practice owner	> 50%	j	VMTA	j	Erweiterung der Therapiemöglichkeiten Hilfe bei Chronikern Wegfall von Wartezeit/Rückstandsproplematik Nebenwirkungsfreiheit Kostengünstig	1,3,4,8,11	1,2,3,4,5,6,7,8,9		1,2,3,4,5,6,7,8,9	1,2,3,4,5,6,7,8,9				8			2,5				rising	1,2,3,4,6,7,9	eher nein	Arbeitskreise	0	2	1,2,3,4,5	1,3,4,5,6,8,11
750	438	33	w	BB	Gießen	urban	practice owner	> 50%	no		j	da die Schulmedizin nicht für alles eine Lösung bietet, weniger/keine Nebenwirkungen bessere Verträglichkeit gute, persönliche Erfahrungen eigene, naturnahe Lebensweise und Vorstellungen ohne Chemie...	2,3,5,6,8,10,11		1,2,3,5,6,8,9	1,2,3,4,5,6,8,9		1,5,9	1,9		8		1,2,3,5,6,8,9	1,2,3,5,6,8,9				rising	2,3,6	eher nein		0		1,2,3,5	3
751	440	65	m	HA	München	urban	practice owner	> 50%	j	Zusatzbezeichnung Homöopathie	j	ganzheitliches Verständnis von Krankheiten.UMfangreiche THerapiemöglichkeit	1,2	1,2,3,4,5,6,7,8,9	1,2,3,4,5,6,7,8,9													stable	1,2,3,4,5	ja		0		1,2,3,5	1
752	441	57	m	RP	Gießen	rural	practice owner	> 50%	no		j	ich habe viele positive Reaktionen erlebt wenn die Schulmedizin an ihre Grenzen kommt zur Erweiterung meines therapeutischen Angebotes	2,3,4,6,7,8	1,2,3,5,6,7,8	1,3,5,6,9	5	1,3,9		1,5,9	9	1,3,8							rising	2,3,4,6	eher nein		4		1,2,3,5	2,3,4,6,7,8
753	442	61	w	NR	Gießen	urban	practice owner	> 50%	no		j	gute Erfolge, Möglichkeit zahlreicher Therapieformen, Therapie meist weniger Nebenwirkungen, weniger belastend; viele Patientenbesitzer möchten gern biologische Tiermedizin	2,3,5,6,8,9,10,11		1,2,3,5,6,7,8,9	1,3,5,9		1,5,9			8	9	1,2,3,4,5,6,7,8,9	1,3,5,6,8,9
754	443	48	w	HE	Berlin	rural	practice owner	> 50%	j	Akupunktur IVAS cert., WINGS Kinesiology Practitioner	j	Ich nutze die Ganzheitliche Tiermedizin täglich in der Praxis, da sie meinen diagnostischen und therapeutischen Rahmen im Bezug auf die Heilung durch Selbstregulation des Körpers unterstützt. Dem Organismus helfen sich selbst zu heilen ist mein diagnostischer und therapeutischer Ansatz. Eine Diagnose im klassischen Sinne ist für mich als promovierte Veterinärmedizinerin unabdingbar.	1,2,3,4,5,8,9,10,11,12	1,2,3,4,5,6,7,8,9	1,2,3,4,5,6,7,8,9	1,2,3,4,5,6,7,8,9	1,2,3,4,5,6,7,8,9	1,2,3,4,5,6,7,8,9			1,2,3,4,5,6,7,8,9	1,2,3,4,5,6,7,8,9	1,2,3,4,5,6,7,8,9	1,2,3,4,5,6,7,8,9	Kinesiologie	1,2,3,4,5,6,7,8,9		stable	1,2,3,4,5,6,7,8	eher ja		7	1,2,3,4,5,6,7,8,9,10,11	1,2,3,4,5,6	1,2,3,4,5,6,7,8,9,10,11	unklare Unterstützung seitens der Universitäten, der Gutachter in Streitfällen	Einsparung von Medikamenten aus der klassischen Pharmazie
755	445	39	w	SL	Gießen	rural	employee	> 50%	no		j	Teilweise gute Erfahrungen, zB.mit Blutegeln	0
756	446	40	w	BW	Gießen	rural	practice owner	> 50%	no		j	Ich hatte privat gute Erfolge mit Phytotherapie und Akupunktur und mich in diese Themen eingelesen	1,3,4	1,2,3,4,5,6,7,8,9		1,5,8,9	1.9											rising	1,2,5	eher nein		3,4,6	1,2,7,8,10,11	1,3,6	3,4,5,6		ergänzende Behandlung
757	447	59	m	SL	Berlin	urban	practice owner	> 50%	j	Homöopathie	j	sehr hute Ergänzung zur Schulmedizin deutliche, reproduzierbare Ergebnisse alternative Methoden werden vom Klientel nachgefragt	1,2	1,2,3,5,7,8,9	1,2,3,5,7,8,9													rising	2,3,7	ja		4.6	7.8	2,3,5	1,2,4,6
758	448	58	w	NS	Berlin	rural	practice owner	> 50%	j	Homöopathie	j	Ich habe 1998 die Zusatzbezeichnung gemacht, weil mich die regulative Medizin besonders fasziniert. es ist spannend , den Patienten mit möglichst wenigen und geringen Mitteln zu kurieren. Deswegen habe ich inzwischen noch other Methoden dazu gelernt, wie kontrollierte Akupunktur, Kinesiologie Homotoxikologie...	1,2,3,4,5,6,7,10															stable	2,3,4,5,6	eher ja		3,4,5	1,2,4	1,2,3,5	4
759	449	59	w	WL	Gießen	urban	practice owner		j	Tierkinesiologie	j	Es interessiert mich : weil ein Ursachenorientiertes Handeln möglich ist	1,2,3,8,10,11,12	1,2,3,5,6,8,9	1,2,3,5,6,8,9	1,2,3,5,6,8,9					1,3,5,8		1,2,3,5,6,7,8,9	1,3,5,9	Horvi -Enzym Therapie	2		rising	3,4,5,6	ja		0		1,2,3,4,5
760	450	54	w	HE	Gießen	other	practice owner	> 50%	no		j	habe selber die Fortbildung Akupunktur, Osteopathie und diverse Seminare in ganzheitlicher Medizin (Heel), Physiotherapie Licht/Energiearbeit. Es war spannend, wie sich dieser Weg herauskristallisierte. Ich habe schon immer den Menschen mit dem Tier zusammen als "Päckchen" und die Krankheit eines Tieres nie isoliert gesehen. Oft war die Seele/Verhältnis zur Umwelt für vieles verantwortlich.	2,3,4,5,6,7,9		1,2,5,6,8,9	3,5,6,8,9	1,8,9	1,8,9	1,8,9	1,2,3,4,5,6,7,8,9		1,2,3,4,5,6,7,8,9						rising	1,2,3,4,9	eher nein	Gespräche mit Kollegen auf entsprechenden Treffen	4.6		1,2,3,4,5	4,5,6
761	451	34	m	NS	Hannover	urban	employee	> 50%	no		j
762	452	32	w	TH	Leipzig	rural	employee	> 50%	no		k.A.		0															i cannot evaluate	0	eher ja		3	1,2,4,5,8,9,10,11	3	1,2,3
763	453	30	w	SH	Berlin	rural	employee	> 50%	no		j	Gute Alternative bei aistherapierten Patienten	3,7			6,7,8				8								rising	6	kann ich nicht beurteilen		2,3,6	1.2	1,2,3	3
764	454	35	w	NR	Hannover	rural	employee	> 50%	no		n	Zu wenig wissenschaftlich	0															stable	0	kann ich nicht beurteilen		2,3,4,6
765	455	34	w	BY	Budapest	urban	employee	> 50%	no		n	Kein Interesse	0															stable	0	kann ich nicht beurteilen		3	1,2,3,4,5,6,7,8,9,10,11	0
766	456	30	w	BE	Berlin	urban	employee	> 50%	no		j	Als Ergänzung zur Schulmedizin
767	457	33	w	HE	Gießen	rural	practice owner	> 50%	j	FTA für Klein- und Heimtiere	j	Ich habe das Gefühl, dass die Schulmedizin öfter an die Grenzen stößt und Tierbesitzer eine Alternative wünschen. Viele THPs in der Umgebung haben Zulauf, weil Tierärzte nicht weiter wissen und viele Kollegen ausser Antibiotikum und Kortison auch nicht mehr viel zu bieten haben. Aus eigener Erfahrung kann eine naturheilkundliche Behandlung helfen, selbst wenn es nur ein Placebo sein sollte, den T…	2,3,4,5,6,7,8		1,2,3,6,8,9	1,3,8,9	1,2,3,6,8,9	1,9	1,9	6,9,5	8							rising	1,2,3,6	eher ja		2,3,4	1.8	1,2,3,4,5	3,4,5,7
768	458	37	w	SL	Hannover	rural	employee	> 50%	no		j	Umfassende Behandlungsmöglichkeiten haben
769	459	50	w	HE	Gießen	rural	employee	> 50%	no		j	Weil ich um mich gut auskenne in diesem Gebiet und deren Möglichkeiten. Meiner Meinung nach gehört es auch zu unserer Pflicht, Alternativen zu Antibiotika und Cortison zu finden.	1,4,7,10	1,2,3,5,6,7,8,9	1,2,3,5,6,7,8,9		1,2,3,5,6,7,8,9			9			1,2,3,5,6,7,8,9					rising	1,2,3,5,6,7	eher ja		4,6,7	1	2,3,4,5	1,2,3,4,5,6,7,8,9,10,11	Meist schulmedizinisch austherapiert Tiere, die durch Naturheilkunde gerettet werden sollen.
770	460	43	w	NS	Hannover	rural	practice owner	> 50%	j	Fachtierazt für Kleintiere	n	es existieren keine Studien zur Wirksamkeit	0															rising	0	kann ich nicht beurteilen		3,4	1,2,3,4,5,6,7,8,9,10,11	0
771	461	38	w	WL	Leipzig	rural	employee	> 50%	no		j	Es gibt einige Naturheilverfahren die gut als ergänzende Therapien zur Schulmedizin eingesetzt werden können.	2,3,7		1,3,7,8,9	1,6,9				5,9								rising	1,2,3,6	eher ja		2,3	1.2	1,2,3,4,5	1,2,3,4,5,6,7,8,9,10,11
772	462	34	m	BY	München	rural	practice owner	> 50%	no		k.A.	Fehlende evidenzbasierte Nachweise zur Wirksamkeit solcher Therapieformen	0															i cannot evaluate	8	kann ich nicht beurteilen		3	1,2,8	4
773	463	28	w	NR	Hannover	urban	employee	> 50%	no		j
774	464	32	w	NR	Gießen	urban	employee	> 50%	no		n	fehlende Wirksamkeitsnachweise	0															stable	3	kann ich nicht beurteilen		2,3,4	1,2,3,4,5,6,7,8,9,10,11	3.4	1,2,3,4,5,6,7,8,9,10,11
775	465	30	w	BW	München	rural	employee	> 50%	no		n	Keine wissenschaftliche Erklärung	0															i cannot evaluate	0	kann ich nicht beurteilen		1,2,3,6	1.2	2.3	1,2
776	466	30	w	BW	München	urban	employee	> 50%	no		j	Weil die Therapie unterstützend bestimmt hilfreich sein kann	0															rising
777	467	27	m	S	Leipzig	rural	employee	> 50%	no		n	Unwirksam	3			9												i cannot evaluate	0	kann ich nicht beurteilen		3	1,2,7,8	0
778	468	53	w	BW	München	rural	practice owner	> 50%	no		j	Weil sie den Bereich deutlich ausdehnen	1,2,3,10,11															rising	3.4	eher nein		2		1,2,3,5	10
779	470	35	w	HE	Gießen	urban	employee	> 50%	no		n	Keine wissenschaftlichen Studien, die die Wirkung beweisen.
780	472	28	w	S	Leipzig	urban	employee	> 50%	no		n
781	473	47	w	NS	Berlin	rural	practice owner	> 50%	no		n	zuwenig Evidenz	3			1												sinking	1.8	kann ich nicht beurteilen		1,2,3	1.2	0
782	475	27	w	WL	Hannover	rural	employee	> 50%	no		j	Alternative zur Schulmedizin
783	477	33	w	NR	Wien	urban	employee	> 50%	no		j	Es ist grunsätzlich nie verkehrt über den schulmedizinischen Tellerrand zu blicken, jedoch bin ich sehr kritisch und teilweise eher abgeneigt. Hauptgrund dafür ist der Mangel bzw. Widerspruch zur Evidence-based medicine.	3,7			1,5,8,9				9								stable	2,3,6	kann ich nicht beurteilen		3,4	1,2,8	1.3	3
784	479	29	w	SH	Hannover	rural	employee	> 50%	no		j	Um dem Einsatz von Antibiotika zu reduzieren	0															i cannot evaluate	1	kann ich nicht beurteilen
785	480	25	w	NS	Breslau	rural	employee
786	482	29	w	BW	Gießen	rural	employee	> 50%	no		k.A.	Aktuell konzentriere ich mich auf die Schulmedizin
787	483	28	w	BW	Berlin	rural	employee		j	DIPO-Osteotherapeut	j	Ich bin hauptsächlich an Komplementärmedizin interessiert, die einen wissenschaftlich basierten Hintergrund hat und von der ich schon selber einen Nutzen erfahren habe. Hauptsächlich um die Schulmedizin zu unterstützen und zu ergänzen, aber nie um sie komplett zu ersetzen. Wissenschaftlich fragliche Methoden, wie die Homöopathie lehne ich ab. Diese konnte mich weder bei der Selbstanwendung, noch …	6						1,9									rising	1,2,3,6,7	eher ja		3	1.2	1,3,4	1,2,3,4,5,6,7,8,9,10,11
788	485	28	w	BW	Hannover	rural	employee	> 50%	no		j	Alternative
789	486	31	w	TH	Leipzig	rural	employee	> 50%	no		j	Ich habe ein neutrales Interesse an diesen Anwendungsmethoden, verfolge Artikel und Studien, zwecks Horizonterweiterung	3			1,6,8												rising	1.2	kann ich nicht beurteilen		1,2,3	1,2,4,8	1.3	3,5,6
790	488	32	w	NS	Hannover	urban	employee	> 50%	no		j	Weil es eine bessere Aufklärung zur Anwendung evidenz-basierter Medizin bei TÄ und Patientenbesitzer geben muss	3			1												i cannot evaluate	1,2,3,8	eher ja		2,4,7	1,2,Bioresonanz	3.4	3,4,5,6,7,8,9,10,11	Klare Studienlage, Homöopathie ist nicht wirksamer als Placebo
791	491	36	w	NR	Hannover	rural	practice owner	> 50%	j	Dr	j	Weil viele systemischer Erkrankungen hausgemacht sind und viele uns in der Schulmedizin zur Verfügung stehende Medikamente nur Symptome lindern ohne an der Ursache zu greifen
792	492	31	w	BE	Berlin	urban	employee	> 50%	no		j
793	493	33	w	HE	Gießen	urban	employee	> 50%	j	Fachtierarzt	n
794	494	31	w	NS	Hannover	urban	employee	> 50%	no		k.A.	Bin nicht wirklich überzeugt von der Wirksamkeit																stable	0	kann ich nicht beurteilen		3
795	495	49	w	NS	Gießen	urban	practice owner	> 50%	no		j	Wir arbeiten wegen der guten Therapieerfolge damit.	2,3,4,5,6,8,9,10,11		1,2,3,5,6,8,9	3	5	9,2	9		8	9	1,2,3,5,6,8,9	3				stable	1,2,4,6	eher ja		2.6	4	1,2,3,4,5	2,3,4,5,6,8,9,10,11
796	496	56	m	WL	Gießen	rural	practice owner	> 50%	no		n	Schon die Fragestellung ist falsch. Naturheilkunde und sonstige Alternativmedizin haben nichts miteinander zu tun und dürfen daher nicht "in einen Topf" geworfen werden. Es ist sauber zu differenzieren: Naturheilkunde etwa wie die Phytotherapie benutzt zwar naturbelassene Produkte (zB diuretische Tees) ist aber evidenzbasiert und überprüft, somit "echte" Medizin. other Alternativ-Medizin (zB.: Ho…	3,6			1,5,6			9									stable	0	ja		3	1,2,3,5,7,8,9,10,11	1.6			Ich würde die Möglichkeit sehen gegen die eigene Überzeugung mehr Geld zu verdienen. Da ich mich aber in erster Linie als Arzt und nicht als "Gewinn-Maximierer sehe, verzichte ich darauf.
797	497	40	w	HE	Gießen	urban	employee	> 50%	no		n	Keine evidenz	6						1									stable	2.7	kann ich nicht beurteilen		2,3,4	1,2,8	1.4	6
798	498	45	m	NR	Gießen	urban	practice owner	> 50%	j	Fachtierarzt für Kleintiere	n	Weil das meiste Aberglaube ist	0															i cannot evaluate	0	kann ich nicht beurteilen		1,2,3		0
799	499	46	w	NS	Hannover	rural	practice owner	> 50%	j	Fachtierärztin für Chiropraktik (A)	j	Ganzheitlicher Ansatz Zeit für Patienten und Besitzer haben
800	500	43	w	SL	Berlin	urban	practice owner	> 50%	no		j	wegen Grenzen der Schulmedizinischen Behandlung, Nebenwirkungsarme Alternativen, wird stark nachgefragt vonPB	3,4,8,9,12			1,6,8,9					8	9						stable	2,3,6	eher ja		3,4,6	1	1,2,3	4,9
801	501	39	w	NR	Hannover	urban	practice owner	> 50%	no		k.A.
802	502	33	w	HE	Leipzig	rural	employee	> 50%	no		j	Der ganzheitliche Gedanke halte ich für sinnvoll
803	504	44	w	NS	Hannover	urban	practice owner	> 50%	no		j	weil es zunehmend dem Kundenwunsch entspricht																rising	1,2,7	ja		4,7	1,2,3,4,5,6,7,8,9,10,11	1.3	1,2,3,4,5,6,7,8,9,10,11	steigender Einfluss von Tierheilpraktikern, die Naturheilkunde als "einzig richtige" Behandlungsmethode beschwören und gleichzeitig die Schulmedizin verunlimpfen
804	505	41	w	BY	München	rural	other: self-employed	> 50%	no		n	Ich arbeite nur evidenzbasierend. Naturheilkunde gegenüber bin ich durchaus aufgeschlossen.	0															stable	0	kann ich nicht beurteilen		3	1,2,4,5,7,8,9,10,11	0	3,6
805	506	37	w	NR	Gießen	urban	practice owner	> 50%	no		j	wird von den Kunden nachgefragt neue Behandlungsoptionen, v.a. bei alten moribunden Tieren	2,3,11		1,2,3 5,7,8,9	1,2,3 5,7,8,9								1,2,3 5,7,8,9				rising	2,3,6	eher ja		1,2,3	4,5,7	1,2,3,4,5	2,11
806	507	49	m	SA	Gießen	urban	other: civil service	> 50%	j	Dr	j	TCM/Akupunktur wissenschaftlich nachweisbar	4,7,11				1			6				5,9				rising	1,3,7,8	eher ja		5		1.5
807	509	32	w	WL	Bern	rural	practice owner	> 50%	j	Chiropraktiker (IVCA), Akupunkteur (IVAS)	j	Nötig zur vollständigen Behandlung eines Tieres. Gute Möglichkeit der Prophylaxe und oft bei schulmedizinisch austherapierten Tieren.	3,4,5,6,7			5	1,3,5,6,7,8,9	1,5,9	1,7,8,9	1,9								rising	1,2,3,4,7,8,9	eher ja	Kongresse, Jahresversammlung Verbände IVCA oder CAMVET	6,7		1,2,3,4,5,6	1,2	Kosten für oftmals grösseren Zeitaufwand	Gesündere Tiere, ganzheitlich, bereits Prophylaxe, nicht nur Behandlung
808	510	49	w	BY	Hannover	urban	practice owner	> 50%	no		j	Gute Erfahrungen gemacht	2,3,4,8		1,2,3,5,6		1,2,3,5,6
809	511	51	w	NS	Hannover	rural	practice owner	> 50%	no		n	weil es keine Studien darüber gibt und der Erfolg fraglich ist	2		9													stable	4.6	ja		3,4		3.5
810	513	46	w	NR	Berlin	rural	practice owner	> 50%	no		j	other Therapieansätze man hat den Kunden erst genommen und etwas unternommen, ohne immer sofort Medikamente einzusetzen als add-on	1,2,3,4,6,7	1,3,7,8,9	1,3,7,8,9	1,2,3,4,5,6,7,8,9	9		1,8,9	3,9								i cannot evaluate	1,2,5,6,7	kann ich nicht beurteilen		4,5	1,2,3,4,5,6,7,8,9,10,11	1.2	3,6
811	514	46	w	S	Leipzig	rural	practice owner	> 50%	j	Certified Veterinary Acupuncturist (QiAcademy)	j	Praktiziere selber TCVM und weitere regulative Medizin	2,3,4,6,7,8,9		1,2,3,5,6,7,8,9	1,2,3,5,6,7,8,9	1,2,3,5,6,7,8,9		1,9	1,3,5,6,9	8	7,9						rising	1,2,3,4,5,6,7	eher nein		1,2	10.11	1,2,3,4,5	2,3,4,6,7,8
812	515	43	w	HA	Hannover	urban	practice owner	> 50%	no		n
813	516	52	w	NR	Berlin	urban	practice owner	> 50%	no		n	Keinerlei wissenschaftlich belegte Wirksamkeit auch nach teils jahrhundertelanger Anwendung. Vorenthalten einer wirksamen Therapie für Patienten, für deren Wohl ich mich verantwortlich fühle.	0															stable	0	kann ich nicht beurteilen		3,7	1,2,8	0		die evidenz ist nicht unklar sondern es gibt keine!
814	517	41	m	NR	München	urban	practice owner	> 50%	j	GPCertDerm	j	nur Phytomedizin	3,7			1,6,8,9				9								stable	6	kann ich nicht beurteilen		1,2,3,4	1.2	1,2,3	3
815	519	52	w	RP	Gießen	rural	practice owner	> 50%	no		j	offen sein für alles
816	521	30	w	WL	Leipzig	urban	employee	> 50%	no		n
817	523	55	w	SA	Berlin	urban	practice owner	> 50%	j	Tierkinesiologe, Alphaspezialist, Mediator	j	Diagnose- und Behandlungsvielfalt	1,2,3,4,5,8,10		1,2,3,4,5,6,7,8,9	1,2,3,4,5,6,7,8,9		1,10			8						Wundheilungsstörungen	rising	2,3,4,5	ja		0		1,2,5,6	1,2,3,4,5,6,7,8,9,10,11		ursächliches Behandeln
818	524	58	w	WL	Gießen	other	practice owner	> 50%	j	Zusatzbezeichnung Homöopathie	j	gute Erfolge	1,2,3,4,5,6,8	1,2,3,5,6,7,8,9	6	1,5,6,8,9	9	5,9	9		8							stable	2,3,4,5,7	eher nein		3,4,7	1,2,4,7,10,11	1,2,5,6	1,2,3,4,5,6,7,8,9,10,11	vernünftige schulmedizinische Dignostik darf nicht fehlen. Schulmedizin da wo nötig!	Vermeidung von Resistenzbildung, geringere belastung des Organismus
819	525	40	w	TH	Leipzig	urban	practice owner	> 50%	j	Grundausbildung Osteopathie	j	Ich bin einfach zu oft mit der Schulmedizin an Grenzen gestoßen und habe bzw. kann und will diese nicht akzeptieren. Darum habe ich nach ergänzenden Behandlungen bzw. alternativen Therapie gesucht. Ich habe diese in der Akupunktur und Osteopathie für mich und meine Patienten gefunden. Die Kombination von Komplementärmedizin + Naturheilkunde und Schulmedizin sind einfach unschlagbar für das Wohl u…	1,4,6,8	8.9			3,5,9		3,9		8							rising	1,2,3,4,5,7	eher ja		2,4,5	1,2,3	1,2,3,4,5	4,6
820	528	51	w	BY	München	urban	practice owner	> 50%	j	Wirtschaftsschule, Diplom der Europ. Akademie für Klass. Homöopathie	j	Weil man schulmedzinisch an seine Grenzen stösst.	3,4,6	1,2,3,5,6,8,9		1,4,9	1,4,9		1,9									rising	1,2,3,4,5,7	eher nein		0		1,3,5	1,2,3,4,5,6,7,8,9,10,11
821	530	50	w	RP	Gießen	rural	practice owner	> 50%	no		j	Meine Behandlungen sind zu etwa 80% naturheilkundlich mit sehr gutem Erfolg	1,2,4,10,11	5,7,8	1,2,3,5,6,7,8,9		3,9						1,2,3,4,5,6,7,8,9	1,2,3,5,9				rising	1,2,3,6	eher ja		4		1,2,3,5	1,2,4,10,11
822	531	42	m	BE	Berlin	urban	employee	> 50%	j	Akupunktur	j
823	532	53	m	NR	Berlin	urban	practice owner	> 50%	j	Zusatzbezeichnung Homöopathie	j	Weil es oft sehr gut wirkt. !!!!!!!!!!!!!!!!!!!!! Ohne Komplementärmedizin wäre ich aufgeschmissen !!!!!	2,4,5,6,7,8,9,10,11		1,2,3,4,5,6,7,8,9		1,2,3,4,5,6,7,8,9	1,2,3,4,5,6,7,8,9	1,2,3,4,5,6,7,8,9	1,2,3,4,5,6,7,8,9	1,2,3,4,5,6,7,8,9	1,2,3,4,5,6,7,8,9	1,2,3,4,5,6,7,8,9	1,2,3,4,5,6,7,8,9				rising	2,3,4	nein		0		1,2,3,4,5,6			Patient wird effektiv und schonend behandlet ... es geht um das Wohl des Patienten !!!!!!!!!!
824	534	29	m	BE	Leipzig	urban	employee	> 50%	no		j	Schonende Therapiemethoden	0															stable
825	535	40	w	NR	Gießen	rural	practice owner	> 50%	no		j	Generell stehe ich verschiedenen Heilmethoden gleichermaßen interessiert als auch kritisch gegenüber.	2,6		1,2,6,8				1,9									i cannot evaluate	1,6,7,8	kann ich nicht beurteilen		3,4	1,2,3,4,5,6,7,8,9,10,11	1,2,3,5	1,2
826	536	47	w	SA	Leipzig	urban	practice owner	> 50%	no		j	eigene gute Erfahrungen	2,3,8,11		1,3,5,8,9	1,2,3,5,6,8,9					8			3				rising	2,3,4,6	ja		4.6	1	1,2,5	2,3,11
827	537	47	m	NR	Hannover	urban	practice owner	> 50%	no		j	Manchmal hilft es	1,5,9	2				9				9						stable	2.6	eher nein		1,2,6	1	1,2,3	1
828	538	40	w	NR	Gießen	rural	practice owner	> 50%	j	Zusatzbezeichnung Augenheilkunde	n	Ich praktiziere aus Überzeugung fast ausschließlich schulmedizinisch	0															stable	0	kann ich nicht beurteilen		3,4		0
829	539	40	w	NR	Gießen	rural	practice owner	> 50%	j	certified veterinary acupuncturist (IVAS)	j	aus Überzeugung Sinn der Kombination von Schulmedizin und Komplementärmedizin	2,3,4,6,8,11		3,7	1,2,3,5,6,7,8,9	1,2,3,5,6,7,8,9		1,9		8			1,2,3,5,6,7,8,9				rising	1,2,3,4,5,6,7	nein		7	1,2,3,4,5,6,7,8,9,10,11	1,2,3,4,5	11	Probleme durch Laienbehandler
830	540	47	w	NR	Gießen	urban	practice owner	> 50%	no		j	kein Placeboeffekt bei Tieren, gute Wirksamkeit bei maximaler Verträglichkeit auch bei multimoribunden Tieren	2		1,2,3,6,8,9													rising	3.6	ja		0		1,2,3,4,5	2
831	541	52	m	NR	Leipzig	urban	practice owner	> 50%	no		j	Weil ich häufig schon mit alternativen Methoden eine gute Therapie hin bekomme und damit weniger mit Nebenwirkungen rechnen muß.	3,4,5,6,7			1,3,8,9	9	5,9	9	3								rising	1,2,7	eher ja		3,4	1.2	1,2,3,5	3,4,5,6,7
832	542	46	w	WL	Berlin	rural	practice owner	> 50%	j	Zusatzbezeichnung Zahnheilkunde für Kleintiere	n	Mangelnde Erfahrung. Interessierte Patientenbesitzer werden an auf alternative Heilmethoden spezialisierte TÄ überwiesen.	0															rising	1.7	kann ich nicht beurteilen		3.6		2,3,4
833	543	35	w	WL	München	urban	practice owner	> 50%	j	Industriekauffrau	j	Viel Laienwissen in meiner Kundschaft. Ich habe den Eindruck die Thematik kennen zu müssen um als glaubwürdiger allopathischer Tierarzt handeln zu können und von den Leuten entsprechende Compliance zu erreichen. "Ja natürlich Berberis hat ganz tolle Eigenschaften, aber hier müssen wir (zusätzlich) Caniphedrin einsetzen..."	1,2,3	5	1	3												i cannot evaluate	2,6,7	ja		2,3,4,5,7	1,2,3,4,5,7,8,9,10,11	1,3,4	1,2	Wo Wirkung, da auch Nebenwirkung. Aber Patientenbesitzer haben den Eindruck, dass 'man damit ja nichts falsch machen kann'.
834	544	62	m	NR	Hannover	urban	practice owner	> 50%	j	FTA Tierernährung und Diätetik	n	Ich halte sie für medizinisch nicht relevant und nicht ausreichend wirksam, kein Wirkungsnachweis erfolgt	0															stable	0	ja		3	1,2,3,4,5,6,7,8,9,10,11	6	6		Patientengefährdung
835	547	50	m	NR	Hannover	urban	practice owner	> 50%	no		n	glaube nicht an ihre Wirkung	0															i cannot evaluate	0	kann ich nicht beurteilen		3	1.2	0
836	548	49	w	WL	Berlin	urban	employee	> 50%	j	Promotion - falls das hier gefragt	n	Ich bin seit über 25 Jahren im KT-Bereich tätig , habe dabei verschiedene Stationen durchlaufen, auch meine Doktorarbeit wurde von einem "klassischen Homöopathen" betreut; ich persönlich habe nie eine Wirkung z.b. hömöopahtischer Medikamente gesehen oder gar bei mri selber feststellen können, obowhl es mich sehr gefreut hätte, wenn meine persönlichen Krnakheiten durch mein Konstitutionsmittel pos…	3,5			3		10									Wundbehandlung	stable	7	kann ich nicht beurteilen		2,3,4,5	1.2	3	5
837	549	31	w	NS	Hannover	rural	employee	> 50%	no		j	ergänzung der schulmedizin	1,2,5,8	3,6,7,1,9	3,6,7,1,9			9			8							stable	1.2	eher nein		2,3,4	1,2,3,4,5,6,7,8,9,10,11	1.3	1,2
838	550	57	w	NS	Berlin	rural	practice owner	> 50%	j	Fachtierarzt für Geflügelkrankheiten und Master of small animal Science	j	Erweiterung des Spektrums therapeutischer Möglichkeiten - Erfolge, die rein schulmedizinisch nicht möglich sind	2,3,5,9,10,11		1,2,3,5,6,7,8,9	6		5,9				9	1,2,3,5,6,7,8,9	1,2,3,5,6,7,8,9				rising	1,2,3,4,5,6,7	eher ja		3	1.2	1,2,3,4,5	1,2,3,4,5,6,7,8,9,10,11
839	551	26	w	NR	Berlin	urban	employee	> 50%	no		j	Physiotherapie, Lasertherapie, Phytotherapie halte ich für sinnvoll. Homöopathika sind meines Erachtens gefährlich, da die Patientenbesitzer und auch einige Tierheilpraktiker diese Mittel mit gutem Gewissen verwenden und schwerwiegende Erkrankungen damit manchmal verschleppen bis sie irreversibel geworden sind. Die Berufsgruppen Hundetrainer, Tierheilpraktiker, Tierphysiotherapeut und Tierosteopa…	3,5,6			3		2	9									i cannot evaluate	1,2,8	kann ich nicht beurteilen		2,3,4,5	1.2	3	3
840	552	39	w	WL	Hannover	urban	practice owner	> 50%	no		j	Meiner Erfahrung nach ergänzen sich Komplentärmedizin, Naturheilkunde und Schulmedizin sehr gut und schließen sich nicht gegenseitig aus. Jede alternativmedzinische Behandlung benötigt eine gute schulmedizinische Diagnostik! Außerdem sind sehr viele schulmedizinische Medikamente aus der Natur heraus entstanden, z.B. ASS und Penicilline. Gerade im Zeitalter der Multiresitenzen und vieler otherr gr…	1,2,3,8,9,10,11	1,2,3,5,6,7,9	1,2,3,5,6,7,9	1,2,3,5,6,7,9					8	9	1,2,3,5,6,7,9	1,2,3,5,6,7,9				rising	2,3,6,7	ja		3,4,6	4,5,7	1,2,3,5	1,2,3,8,9,10,11
841	553	60	m	WL	Hannover	urban	practice owner	> 50%	j	FTA Kleintiere	n	keine validierte Wirkung	0															stable	2,4	ja		3	1,2,3,4,5,6,7,8,9	1,2,3
842	554	68	m	BY	München	rural	practice owner	> 50%	j	Biologische Tiermedizin, Akupunktur, Osteopathie	j	einfach bessere Ergebnisse	1,2,3,4,5,6,7,8,9,10,11	1,2,3,5,6,7,8,9	1,2,3,4,5,6,7,8,9	1,2,3,4,5,6,7,8,9	1,3,5,6	1,2,3,5,6,8,9	9	1,2,3,5,6,7,8,9	1,2,3,5,6,7,8,9	1,2,3,5,6,7,8,9	1,2,3,5,6,7,8,9	8				rising	2,3,4,5	nein		1,2,6	Bioresonanz	1,2,3,4,5	1,2,3,4,5,6,7,8,9,10,11
843	555	58	w	NR	Hannover	urban	practice owner	> 50%	no		j	ausführliche Anamnese Erhebung, zuhören, aufklären, gut beraten, nicht mit der Chemie-Keule jedes kleine Weh-Weh-chen ausmerzen, Kunden mit ins Boot nehmen, Ernährungsberatung, Massage, Phytotherapie, Homöopathie wird stark nachgefragt von den Kunden;	1,2,3,5,8,9,10,11															rising	1,2,3,4,5,6	nein		3,6	1	1,2,3,5	1
844	557	59	w	NR	Giessen	rural	practice owner	> 50%	no		j	Ich interessiere mich seit ca. 10 Jahren für diese Thematik verstärkt, da ich Behandlungserfolge verzeichnen konnte. "Wer heilt hat Recht!"	2.3		1,2,3,4,5,6,7,8,9	1,2,3,4,5,6,7,8,9												rising	1,2,3,6,7	eher nein		2,4	1,2,3,4,5,6,7,8,9,10,11	1,2,3,4,5
845	560	52	w	SH	Hannover	rural	practice owner	> 50%	no		n	Ausser bei Akupunktur glaube ich nicht an die Wirksamkeit dieser Verfahren.	0															stable	1,2,6,7	eher ja		2,3,4	1,2,7,8 Schüsslersalze, Bioresonanz, Farbtherapie etc.	3,4	4.6
846	561	38	w	NS	Hannover	rural	practice owner	> 50%	j	dr.med.vet	j	wende diese regelmäßig an	1,2,4,5,6,11	1,2,3,5,6,8,9	1,2,3,5,6,8,9		1,3,5,6,7,8,9	1,3,5,9	1,2,3,5,8,9					8				rising	1,2,3,4,5,6	eher ja		0		1,2,3,5	4.6
847	562	50	w	SH	Berlin	rural	practice owner	> 50%	j	IVCA certifizierter Verterinärchiropraktiker	j	Ich führe eine Kleintierpraxis ausschließlich für Chiropraktik.	6		9				1,8,9									rising	2,3,4	eher ja		1,2,6	6	2,3,5	6
848	563	33	m	SH	Szent István Egyetem, Budapest (Ungarn)	rural	employee	> 50%	j	FTA für Mikrobiologie	j	Da Kunden immer wieder den Wunsch nach "homöopathischen Behandlungsmethoden" äußern, ohne genau zu wissen was Homöopathie eigentlich ist, halte ich es für wichtig, Verfahren der Komplementärmedizin und Naturheilkunde zu kennen und über möglichen Nutzen und Grenzen aufzuklären. Meine Erfahrung zeigt, dass viele Kunden, wenn Ihnen genau erklärt wird was Homöopathie ist und die Unterschiede zur Schu…	6			1,3,5,6,9			1.9									stable	1,2,8	ja		3,4	1,2,8,9,10,11	1	3.6
849	564	39	w	SH	Hannover	rural	practice owner	> 50%	no		j	ergänzende Möglichkeiten zur Schulmedizin wenn schulmedizin. austherapiert oder kein Erfolg um Medikamenteneinsatz zu reduzieren um (in meinem begrenzenten Rahmen)ganzheitlicher heranzugehen	1,2,3,4,5,6,11	7,9	8,9		1,5,9	9	9					8				rising	2,3,7	eher ja		3,4,6	4	1,2,3,4,5	1,2,4,5,6	um es zusätzlich anzuwenden sprengt es im ländlichen Bereich oft Kostenbudget und die zeitl. Erwartungshaltung der Patientenbesitzer ist auch oft zu kurz
850	565	38	w	SH	Leipzig	rural	employee	> 50%	j	Zusatzbezeichnung Akupunktur	j	Gute Ergänzung.v.a. für Schmerzpatienten oder patienten mit medikamentenunverträglichkeiten.
851	567	32	w	BW	Hannover	urban	employee	> 50%	no		j	Alternative und/ oder Begleittherapie der Schulmedizin	0															rising	1,2	nein		1,2,3,4	1,2,3,4,5,6,7,8,9,10,11	1,3,5	3,5,6,9
852	568	31	w	TH	Leipzig	rural	practice owner	> 50%	no		j	wird mehr angefragt bei der Klientel, Verzicht auf Antibiose und Kortison,	3			1,3,5,6,8,9
853	569	40	m	RP	Giessen	rural	practice owner	> 50%	no		j	Interesse besteht schon seit vor Studienbeginn	1,2,3,9,11,12												Spagyrik			rising	1,2,6	eher nein		3,4,6	1.2	1,2,3,5	3
854	570	49	w	HE	Giessen	rural	practice owner	> 50%	no		j	Als Alternative zu herkömmlichen Behandlungsmethoden. Steigende Nachfrage seitens der Kunden	1.2	1,2,5,6,9	1,2,5,6,9													rising	2,3,6	eher nein		1,2,3,4	8,9,10,11,3,4	1,3,5	1,2,5,6
855	571	50	w	RP	Berlin	rural	practice owner	> 50%	no		j	sinnvolle Alternative zur Schulmedizin, zum Teil mit sehr gutem Erfolg	2		1,3,5,6,8,9													rising	2,6,7	kann ich nicht beurteilen		3,4,6	1.5	1,2,3	2
856	573	37	w	RP	Giessen	rural	other	> 50%	no		n	Ich bezweifle die Wirksamkeit.	3.6			1,3,9			1.9									stable	0	eher ja		1,2,3	1,2,8	3	6
857	574	45	m	RP	Berlin	urban	practice owner	> 50%	j	FTA für Klein- und Heimtiere	n	evidenzbasierte Veterinärmedizin	5.6					9	9									i cannot evaluate	0	kann ich nicht beurteilen		2,3,5,6		3	6
858	575	35	m	RP	Giessen	rural	practice owner	> 50%	no		j	Durch Nachfrage der Besitzer	1,2,3,6,8	1,3,8,9	9.3	9,8,3			9		9							stable	1,6,8	kann ich nicht beurteilen		2,3,6	1	3,4	9
859	578	36	w	HE	Giessen	rural	practice owner	> 50%	j	FTA und GPCert	n	oftmals sehr mit Scheuklappen versehene Menschen die jegliche other Behandlung als "Gift" abtun und mir damit sehr auf die Nerven gehen. Außerdem fehlen mir belastbare Daten zur Wirksamkeit	3,6,8			1.9			9		9							rising	2	eher ja		2,3,6	1.2	3
860	581	45	w	RP	Berlin	rural	practice owner	> 50%	no		j	ich interessiere mich dafür, weil es bessere heilerfolge bringen kann statt nur depressionen. Da wo die Schulmedizin nicht merh weiterweiß ist mit Naturheilkunde noch viel zu machen	2,3,5,6,7,8,10,11		1,3,5,6,7,8,9	1,2,3,4,5,6,7,8,9		1,5	1,3,5,6,8,9	1,3,5,6,8,9	1,9		1,2,3,4,5,6,7,8,9	8				rising	1,2,3,4	eher nein		0		1,2,5	1,2,3,4,5,6,7,8,9,10,11
861	582	41	w	HE	Giessen	rural	practice owner	> 50%	no		j	es wird immer mehr gefordert, desweiteren zeigen sich deutlich erfolge bei sogenannten therapieversagern der klassischen medizin	2,3,4,6,7,8		1,3,5,6,7,8,9	1,3,6,8,	9		9	9	9							rising	2,3,6,7	eher nein		3,4,6	1	1,2,3,4,5
862	583	51	w	HE	Giessen	rural	practice owner	> 50%	no		j	Weil ich überzeugt bin das es durchaus noch eininge Zusammenhänge in der Medizin gibt die wir bis jetzt nicht verstanden haben, z.B. die Funktion des Bundegewebes etc.	1,2,3,4,5,6,7,10,11	1,2,6,8	1,2,3,5,6,7,8,9	8	1,9	9	1,9	5,9			2	8				rising	1,2,4,7	eher ja		3,4,5	8.1	1,2,3	1,4,6
863	584	34	w	WL	Hannover	urban	practice owner	> 50%	no		j	Ich interessiere mich dafür, 1. weil ich oft die Frage höre: "Gibt es nicht was Pflanzliches?" 2. bei bestimmten Krankheitsbildern die Besitzer häufig eine Besserung sehen unter pflanzlichen Mitteln (Placebo oder nicht?!?)	1.2	1,2,3,7,6,9	1,2,3,7,6,9													rising	1,2,6	kann ich nicht beurteilen		3,4	7.8	3,4	1.2
864	585	47	w	WL	Hannover	rural	practice owner	> 50%	j	FTA Kleintier	n	Ich leiten eine schulmedizinisch orientierte Kleintierpraxis und legen viel Wert auf Fortbildungen im vielen Bereichen der klassischen Veterinärmedizin. Ich verwende nur in geringem Maße und unterstützend alternative Therapien	2,5,11		6			9						8				rising	0	kann ich nicht beurteilen		2.3	1,2,3,4,5,6,7,8,9,10,11	3	2,4,6
865	586	41	w	TH	Giessen	urban	practice owner	> 50%	no		j	Die Verfahren der Naturheilkunde und Komplementärmedizin sind ein wichtiger Bestandteil meiner Praxis, weil ich damit sehr gute Erfolge erziele, deutlich schonender und nebenwirkungsärmer arbeiten kann und auch schulmedizinisch austherapierten Patienten in vielen Fällen damit noch helfen kann.	2,3,9,10,11,12		1,2,3,5,6,8,9	1,3,5,6						3	1,2,3,6,7	8				rising	2,3,4,6,7	eher ja		0		1,2,3,4,5
866	588	52	w	HE	Giessen	rural	practice owner	> 50%	no		j	Ganzheitlicher Ansatz	2,3,4,5,8,10,11		1, 2, 5, 6, 9	3		9			9		9	8				stable	2,3,6,7	eher nein		3.7	1.2	1,2,3,4,5	2,3,4,5,8,10,11	Compliance
867	589	42	w	RP	Hannover	urban	employee	> 50%	no		n	Erscheint mir nicht relevant	2		1,2,3,5,9													stable	0	kann ich nicht beurteilen		3,4,7	1,2,8	3	1,2	Überschätzung der Wirksamkeit und deshalb fehlende Anwendung schulmedizinischer Verfahren
868	590	49	w	HE	Giessen	rural	practice owner	> 50%	no		j	Ich habe bereits während der Studienzeit bei einem TA mit der Zusatzbezeichnung "Biologische Tiermedizin" meine Praktika absolviert und studienbegleitend dort gejobbt. Die angewandten Präparaten wurden oft erfolgreich ohne weitere allopathische Präparate zur Therapie eingesetzt, fast immer aber begleitend zur Allopathie mit Erfolg eingesetzt. Das hat mein Interesse für diesen Bereich geweckt.	1,2,5,10,11	8	1,2,3,5,6,7,8 9			1,2,3,4,5,6,7,8,9					1,2,3,5,6,7,8,9	8				stable	2,3,6,7	eher nein		2.3	2,3,4,5	1,2,3,4,5	2,5,10,11
869	591		w	RP	Budapest	rural	practice owner	> 50%	no		j	Nebenwirkungsärmer, bessere Compliance, Kundenwunsch, gute Erfolge va bei geriatrischen, intestinalen ( chron. Pankreatiden, IBD) und Chron. Hautpatienten.															Wundmanagement					N/A
870	592	50	w	RP	Budapest	rural	practice owner	> 50%	no		j	Gute Erfolge mit weniger Nebenwirkungen (va in Geriatie, chron intestinalen Erkrankungen wie Pankteatiden, IBD, chron Hautpatienten, vielfacher Kundenwunsch	1,2,4,5,6	1,7,9	1,2,3,5,6,7,8,9		1.9	1,9,10	1.9									rising	1,2,6,7	eher nein		1,2,4,7	1.2	1,2,3,5	1,2,4,5	schwierige Überzeugungsarbeit der Patientenbesitzer wenn Behandlungserfolg ausbleibt und doch schulmedizinische Therapeutika zum Einsatz gebracht werden sollten.
871	593	32	w	SH	Hannover	rural	employee	> 50%	no		n	Ich bin von der Schulmedizin überzeugt und denke, dass naturheilkundliche verfahren nur zur Unterstützung einer Heilung beitragen, die auch ohne jegliche Unterstützung gelungen wäre.	4,5,6				9	9	9									rising	2,3,7	ja		1,2,3,4	6	3.4	3
872	594	63	w	RP	Berlin	urban	practice owner	> 50%	j	ZB Augenheilkunde	j	In meiner Tierklinik werden sowohl komplementärmedizinische wie auch naturheilkundliche Verfahren angewandt. Für lange Nachbehandlungen und Therapie chronischer Erkrankungen eignen sich diese Therapien sehr gut. Die manuelle Therapie -besonders bei meinen alten Patienten - ist sehr erfolgreich - den Tieren geht es wirklich besser danach und die Besitzer merken es.	1,2,3,4,5,6,7,8,9,10,11,12	1,3,5,6,7	1,3,5,6,7,9	1	1.9	1,6,9	1.9					8				stable	1,2,3,6,7,9	ja	eigene Erfahrungen	3.7	9	1,2,3,5	1,2,5,6,8	jeder kann diese Verfahren anwenden - mich stört, dass ein Tiertherapeut einfach solche Therapien durchführen darf - wir Tierärzte müssen 11 Semester studieren und sind jeder Kritik ausgesetzt. Naturheilpraktiker kommen aus den unterschiedlichsten Bereichen und haben oft abstruse Ansichten! Manche sind auch einfach nur dumm (Verzeihung).

## Sheet: legend_explanation
Leerfeld/empty field	Verfahren / treatment option	Bereiche / fields	Informationswege / information pathways	Kritikpunkte / critical points	Potentiale / potentials
gelb/yellow	0 = keine angewandt / not used	1 = Geriatrie / geriatrics	0 = keine/kein Interesse / not interessted	0 = keine / none	0 = keine / none
	1 = klassische Homöopathie / classic homeopathy	2 = Onkologie / oncology	1 = Internet / internet	1 = quantitativ mangelhafte Informationen / quantitative lack of information	1 = erweitertes Behandlungsspektrum / expanded treatment options
	2 = homöopathische Komplexmittel / complex hompeopathy	3 = Stoffwechselerkrankungen / metabolic diseases	2 = Fachliteratur / scientific literature	2 = qualitativ mangelhafte Informationen / qualitative lack of information	2 = nebenwirkungsärmere Therapien / less side effects
	3 = Phytotherapeutika / Phytotherapy	4 = Parasitosen / parasitic diseases	3 = ATF anerkannte Veranstaltungen / acknowledged by ATF	3 = mangelnde Evidenz / missing evidence	3 = höhere Kundenzufriedenheit /-bindung / more customer satisfaction
	4 = TCM	5 = Dermatologie / dermatology	4 = sonstige Fortbildungen für Tierärzte / other veterinary education	4 = Erwartungshaltung der Besitzer / owner expectation	4 = monetäre Potentiale / monetary potential
	5 = biophysikalische Therapien / biophysical treatments	6 = Infektionserkrankungen / infectious diseases	5 = sonstige Fortbildungen für Nicht - Tierärzte / other not-veterinary education	5 = Wechselwirkung mit anderen Therapien / interdependence with other treatments	5 = höhere Arbeitszufriedenheit / higher work satisfaction
	6 = manuelle Therapien / manuel treatments	7 = Reproduktionsmedizin / reproductive medicine	6 = Firmeninformationen / company information	6 = fehlender zeitlicher Rahmen in Praxis / lack of time	6 = sonstige Potentiale / other
	7 = ausleitende Verfahren / diverting treatments	8 = Verhaltensstörungen / behavioral diseases	7 = Kollegen / colleagues	7 = sonstige Kritikpunkte / other
	8 = Bachblüten / Bach Flower Remedies	9 = Orthopädie / orthopedics	8 = Inhalte im Studium / study information
	9 = Neuraltherapie / neural therapy	10 = Sonstiges / other	9 = Andere Informationsquellen / other
	10 = Homotoxikologie / homotoxicology
	11 = Organotherapie / organotherapy
	12 = Sonstige / other
