# Supplementary material for: Application of veterinary naturopathy and complementary medicine in small animal medicine—A survey among German veterinary practitioners
Source: PLoS One. 2022 Feb 28;17(2):e0264022. doi: 10.1371/journal.pone.0264022 (PMC8884514; doi:10.1371/journal.pone.0264022)
Supplement: S2 Dataset — (XLSX) [file pone.0264022.s011.xlsx]

## Sheet: data
continuous number	ID Limesurvey	1.1 (age)	1.2 (gender)	1.3 (chamber)	1.4 (university)	1.5 (working space)	1.6 (way of employment)	1.7 (percentage small animal science)	1.8 (further education)	if 1.8/H "yes" which one:	2.1 (interest)	2.2 (why)	2.3 (used methods)	method 1 named in:	method 2 named in:	method 3 named in:	method 4 named in:	method 5 named in:	method 6 named in:	method 7 named in:	method 8 named in:	method 9 named in:	method 10 named in:	method 11 named in:	method 12 (other) named:	method 12 (other) named in:	other field:	3 (demand)	4.1 (information pathway)	4.2 (rating of information)	if "other pathway" which:	5.1.1 (critical points)	5.1.2 (critical points for which treatment)	5.2.1 (potential)	5.2.2 (potential for which treatment:)	other critical point:	other potential:
2		41	w	TH	Leipzig	Stadt	Praxiseigner/-in	über 50%	j	FTA Kleintiere	n	fehlende Studien (Evidence based medicine)	1															gleichbleibend	0	kann ich nicht beurteilen		3	1.2	0
3		48	w	TH	Leipzig	Stadt	Praxiseigner/-in	über 50%	n		j	man sehr viel regulieren	4, 5, 6, 9, 12				1,3,5,6,7,9	1,5,9	9		9				Bioresonanz, Mykotherapie, Kinesiologie, Spagyrik, Enzymtherapie	1,2,3,4,5,6,7,8,9		steigend	1, 2, 3, 4, 5, 9	nein		6	1	1, 2, 3, 4
4		44	w	NS	Hannover	Stadt	Praxiseigner/-in	über 50%	j	FTA	n	nicht von Wirkung überzeugt	0															steigend	0	kann ich nicht beurteilen		1, 2, 3		1
5		52	w	NR	Gießen	Land	Praxiseigner/-in	über 50%	n		j	Nachfrage	0															steigend	0	kann ich nicht beurteilen		3, 4, 6		1, 2, 3
6		34	w	MP	BE	Stadt	Angestellte/-r	über 50%	n		n	keine Beweise, glaubt nicht an Wirksamkeit	0															gleichbleibend	0	kann ich nicht beurteilen		2, 3	1, 2, 3, 5	0
7		50	w	SA	Leipzig	Land	Praxiseigner/-in	über 50%	j	FTA Klein- und Heimtiere	j	etwas Anwendung weil wenig Zeit für intesive Beschäftigung mit Thema	0															kann ich nicht einschätzen	2, 7	kann ich nicht beurteilen		2, 3, 6		1, 3
8		52	m	BB	BE	Land	Praxiseigner/-in	über 50%	n		n	k.A.	0															steigend	1, 7	kann ich nicht beurteilen		7	1, 2		3	nicht für alles anwendbar, wie reklamiert, als Zusatztherapie ja
9		48	w	RP	BE	Stadt	Praxiseigner/-in	über 50%	n		j		6,9						9			9						kann ich nicht einschätzen	6	kann ich nicht beurteilen		3	1.2	1.2
10		54	w	SH	BE	Stadt	Praxiseigner/-in	über 50%	n		n	k.A.	0															gleichbleibend	0	kann ich nicht beurteilen		0
11		29	m	NS	Gießen	Stadt	Angestellte/-r	über 50%	n		n	k.A.	0															steigend	0	kann ich nicht beurteilen		1,2,3		1,3,4
12		32	w	SH	Hannover	Land	Angestellte/-r	über 50%	n		n	k.A.	3,4,5,6			3,6	9	9	9									steigend	0	eher ja		3	1,2,3,4,5,6,7,8,9,10,11	6			unterstützende Therapie
13		44	w	SA	Leipzig	Land	Praxiseigner/-in	über 50%	n		j	k.A.	0															gleichbleibend	2	kann ich nicht beurteilen		4.6		2
14		32	w	SH	Budapest	Stadt	Angestellte/-r	über 50%	n		n	fragliche Wirkung	0															gleichbleibend	0	kann ich nicht beurteilen		3.4		1	4.6
15		57	m	BB	BE	Stadt	Praxiseigner/-in	über 50%	n		n	k.A.	5, 9					1				1						gleichbleibend	1,2,3,6	eher ja		3,4,6		1.3
16		52	m	BW	München	Land	Praxiseigner/-in	über 50%	n		n	k.A.	0															gleichbleibend	0	kann ich nicht beurteilen		3		0
17		31	w	BW	Gießen	Stadt	Angestellte/-r	über 50%	j	Dr. med. vet.	j		3.5			3,		9										steigend	3.7	eher nein		1,3,6	1,2,3	2.3	5,1,2
18		37	w		Barcelona	Stadt	Angestellte/-r	über 50%	j	ACVIM/ecvim, phD	n	keine Evidenz zu Wirkung (kontrollierte Studie mit Placebo)	0															sinkend	0	eher nein		3		0
19		34	w	MP	BE	Stadt	Praxiseigner/-in	über 50%	n		j	Behandlungsreserven nutzen	0															kann ich nicht einschätzen	1.4	eher ja		5.6		1,2,3
20		73	m	MP	BE	Stadt	Praxiseigner/-in	über 50%	n		j	k.A.	0															gleichbleibend	1.2	ja		4		1.3
21		33	w		Hannover	Stadt	Angestellte/-r	über 50%	n		j		0															steigend	4.6	eher nein		2,3,4		1.2
22		55	w	MP	Leipzig	Stadt	Praxiseigner/-in	über 50%	n		j	nebenwirkungsärmer, zusätzl. Behandlungsmöglichkeiten	3,4,6,9,11			1,3,5,6,7,9	1,7,9		1,9		9			1,2,3,5,6,7,9				steigend	1,2,3,4,6	eher nein		2,3,4,6	3	1,2,3	4,11,6
23		74	m	MP	BE	Land	Praxiseigner/-in	über 50%	n	Rinder	j	k.A.	0															kann ich nicht einschätzen	2.3	eher ja		4		1.3
24		72	m	HE	Gießen	Stadt	Praxiseigner/-in	über 50%	j	FTA öffentl. Veterinärwesen	j	neugierig	0															steigend	1,2,5,7	eher nein		4.5		1,2,3
25		32	w	NR	Gießen	Stadt	Angestellte/-r	über 50%	n		n	k.A.	0															gleichbleibend	0	kann ich nicht beurteilen		3		1.2	6
26		29	w	RP	Hannover	Stadt	Angestellte/-r	über 50%	n		j		1,2,5,6,7,8	5,8,9	3			9	9	9	8							kann ich nicht einschätzen	6.7	eher nein		1,2,3,6		2.3
27		48	m	WL	München	Stadt	Angestellte/-r	über 50%	n		j	k.A.	2.9		1,2,3,5,6,7,9							9						gleichbleibend	1,2,6	kann ich nicht beurteilen		2,3,4	2	1,2,3,4
28		37	w	BW	München	Stadt	Angestellte/-r	über 50%	n		k.A.	k.A.	3			3,8												kann ich nicht einschätzen	0	kann ich nicht beurteilen		3.4		1
29		25	w	BW	Leipzig	Stadt	Angestellte/-r	über 50%	n		j	ich eigentlich ncht daran glaube und mir noch eine Meinung bilden will	0															steigend	1.7	nein		1,2,3,4,5	3	3.4	1.2
30		34	m	RP	Gießen	Stadt	Praxiseigner/-in	über 50%	j	FTA Kleintiere	k.A.	k.A.	1.7	1,3,9						9								kann ich nicht einschätzen	6.7	kann ich nicht beurteilen		3.4		3.4
31		43	m	BW	München	Stadt	Angestellte/-r	über 50%	n		j		1,6,8	1,9					1,9		1,2,8							gleichbleibend	1,2,3	eher nein		1,2,3,4		1,2,3
32		40	w	BW	München	Stadt	Angestellte/-r	über 50%	n		j	k.A.	1,2,3,5,7	7,9	1,2,3	1,3		10		9							Wundheilung	gleichbleibend	1,2,4	kann ich nicht beurteilen		4		1,2,3,5
33		30	w	BW	München	Stadt	Angestellte/-r	über 50%	n		j	interessant für Besitzer und mich	1,2,3,4,5,6	1,2,3,5,6,7,8,9	3,9	3,9	9	10	9								Wundheilung	gleichbleibend	7	eher ja		3		1,2,3,4
34		40	w	HE	Gießen	Land	Praxiseigner/-in	über 50%	j	Dr. med. vet.	j		1,2,3,5,7	1,2,5,6,7,8,9	1,2,5,6,7,8,9	1,5,9		2,9		5,6,9								gleichbleibend	1,2,3,7	ja		4		2.3
35		45	w	BW		Land	Praxiseigner/-in	über 50%	n		j		2,6,9		1,3,6				9			9						gleichbleibend	2.6	ja		3,4,6	1,2,8	1.3	6
36		49	w	BW	München	Stadt	Praxiseigner/-in	über 50%	n		j		1,2,3,4,8,11	1,3,6,7,9	1,3,6,7,9	3					8			3,7	Auspendeln	1,2,3,4,5,6,7,8,9		steigend	2,3,4,5,6	eher ja		4		1,2,3,5
37		35	w	BY	München	Stadt	Angestellte/-r	über 50%	n		n	k.A.	2		3													gleichbleibend	0	kann ich nicht beurteilen		3.6	8,11,1	1,2,4	5,6,4
38		40	w	BW	München	Stadt	Angestellte/-r	über 50%	j	FTA Kleintiere	n	nicht daran glauber (außer manuelle Therapie)	2.6		6				9									gleichbleibend	0	kann ich nicht beurteilen		3		1.3
39		48	w	BY	Wien	Land	Praxiseigner/-in	über 50%	n	Reptilienmedizin	j	gute Unterstützung der klassischen Medizin	1,2,3,4,5,6,8,9	3,9	1,2,3,4,5,6,7,8	3,5,7	9	9	9		8	9						steigend	1,2,3,6,7,8	eher nein		2,3,4	8,1,2	1,2,3,5	4, 1,2,3
40		50	w	BY	Zürich	Stadt	Angestellte/-r	über 50%	n		j		3,5,6,7															gleichbleibend	1,6,7	kann ich nicht beurteilen		3.6		1.5
41		37	m	BW	Leipzig	Stadt	Angestellte/-r	über 50%	n		n	k.A.	0															gleichbleibend	1	kann ich nicht beurteilen		1,2,3,4		0
42		30	w	BY	Wien	Land	Angestellte/-r	über 50%	j	Dr. med. vet.	n	hält sie nicht für wirksam	5.6					5,9	9									kann ich nicht einschätzen	0	ja		3	1.2	0
43		51	w	BW	Gießen	Stadt	Praxiseigner/-in	über 50%	n		n	Wirkung unbewiesen	2		3,6,9													gleichbleibend	0	ja		3.4	2,3,5,6,7,8,10,11	0.3
44		42	m	BW	Bruo/Tschechien	Stadt	Praxiseigner/-in	über 50%	n		j		2,3,4,7		1,2,9	3	3,9			9								steigend	1,2,3	eher ja		3.6	7	1,2,5	6
45		40	w	BW	Gießen	Stadt	Praxiseigner/-in	über 50%	n		j	Bachblüten/Hom. Nicht nachvollziehbar, Phyto/Aminosäuretherapie/Aku wirken beweisbar	3,7,12			1,2,3,8				9					Aminosäuretherapie	3,8		kann ich nicht einschätzen	1.3	kann ich nicht beurteilen		3,4,6	1,2,8	1,2,3,5	3
46		37	w	BY	München	Stadt	Angestellte/-r	über 50%	n		n		0															kann ich nicht einschätzen	0	kann ich nicht beurteilen		0		3
47		44	w	BW	München	Land	Praxiseigner/-in	über 50%	n		j		1,2,6	1,7	1,7,9				1,9									gleichbleibend	1,2,6	nein		1,2,4		1,2,3
48		46	w	BW	Gießen	Stadt	Praxiseigner/-in	über 50%	n		j	die Schulmedizin zu eingeschränkt ist + nicht alle "Fragen" beantwortet	2,3,4,6,8,9,10,11		1,2,3,5,6,7,9	1,2,3,9	1,5,7,9		9		8	9	1,2,3,5,6,7,9	1,2,3,5,6,7,9				steigend	2,3,4	eher nein		1,2,4,7		1,2,5,6	3,4,6	Mentalität/Haltung beider Seiten	erweiterter Blickwinkel, Einbeziehung untersch. Therapieoptionen
49		45	w	BW	Leipzig	Stadt	Praxiseigner/-in	über 50%	n		j	bietet Möglichkeiten, ist gefragt	2,3,6,7		1,2,6,9	7			9	1,9								steigend	4	eher ja		2,3,4	1.2	2,3,4	4.6
50		50	w	BW	München	Land	Praxiseigner/-in	über 50%	n		j	erweitertes Therapie- und Diagnostikspektrum	2,3,5,810,11,12		1,2,3,5,7,9	4,6		9			8		1,2,3,5,7,9	1,2,3,9	Bioresonanz + Dunkelfelddiagnostik	1,2,3,4,5,6		steigend	1,2,3,4,5	nein		1,2,6,7		1,2,3,4,5,6	Bioresonanz	fehlende Anerkennung in Streitfällen	ganzheitl Ansatz v.a. bei "austherapierten" Fällen
51		34	w	BW	München	Stadt	Angestellte/-r	über 50%	n		j	Bedarf der Kunden	1,2,8	1,2,3,5,7,8,9	1,3,9						8							steigend	1.6	nein		1,2,4,6	4	1,2,3,5	4.6
52		26	w	BW	Gießen	Stadt	Angestellte/-r	über 50%	n		n	k.A.	0															kann ich nicht einschätzen	0	kann ich nicht beurteilen		3		0
53		50	w	TH	Gießen	Stadt	Angestellte/-r	über 50%	n		n	zu wenig Angebot für Lehre	0															kann ich nicht einschätzen	0	kann ich nicht beurteilen		3,4,6		0
54		34	w	BY	München	Land	Praxiseigner/-in	über 50%	n		j		1,2,3,8	1,7,8	1,3,8	1,3					8							steigend	1,6,7	kann ich nicht beurteilen		2,3,4,6	3.1	1.3	3,1,2
55		36	w	BE	B	Stadt	Praxiseigner/-in	über 50%	n		j	damit groß geworden, Interesse der Allgemeinheit steigt	1,2,3,4,5,7,8	1,2,3,5,6,8,9	1,2,3,5,6,9	1,2	3,6	1,9		5	3,5,6,8							steigend	2.7	eher nein		1,2,3,4,5,6	11	1,2,3,4,5	5
56		52	w	HE		Stadt	Angestellte/-r	über 50%	n		j	k.A.	2,4,6,7,9		1,9		9,10		9	9,10		9,10					Schmerztherapie	steigend	1,2,3,6,7	ja		3.7	1,2,3,4,5,6,7,8,9,10,11	1,2,3	6, 4	Therapie trotz unbekannter Diagnose
57		42	w	WL	Gießen	Stadt	Praxiseigner/-in	über 50%	n		n	k.A.	2.9		3							9						kann ich nicht einschätzen	0	kann ich nicht beurteilen		3.4		1.3
58		39	m	NR	Leipzig	Stadt	Praxiseigner/-in	über 50%	j	Dr. med. vet.	n	Ignoranz und Überzeugung :-) und fehlendem Wissen	0															gleichbleibend	0	kann ich nicht beurteilen		2,3,6	1.2	3	1,2,3,4,5,6,7,8,9,10,11
59		50	w	RP	Gießen	Land	Praxiseigner/-in	über 50%	j	Humanheilpraktikerin, MTLA	j	sehr gute Erfahrungen im HM und VM	1,2,5,7,8,11	1,2,3,5,7,8,9	1,2,3,5,7,8,9			1,9		9	8			2,3				steigend	1,2,3,5,6,9	eher nein	GGTM	4		1,2,3,5	1,2,3,4,5,6,7,8,9,10,11
60		38	w	BW	München	Land	Praxiseigner/-in	über 50%	n		k.A.	k.A.	2		6,9													steigend	6	kann ich nicht beurteilen		3.4		3
61		48	w	RP	Gießen	Land	Praxiseigner/-in	über 50%	j	FTA	n	Tätigkeitsfeld vorwiegend US/OP	0															steigend	7	eher nein		1,2,3	2,8,10	1	6
62		44	w	BY	München	Land	Praxiseigner/-in	über 50%	j	FTA Kleintiere	n	Bereiche werden von Kollegen übernommen	0															steigend	0	kann ich nicht beurteilen		3,4,7	1,2,8,7	3.4	6.5	fragliche Leistungsabrechnung
63		39	w	BW	Leipzig	Stadt	Angestellte/-r	über 50%	j	FTA Kleintierchirurgie, ZB Augenheilkunde	k.A.	Gefühl, dass es noch nicht wirklich fundiert ist	0															kann ich nicht einschätzen	0	kann ich nicht beurteilen		1,2,3	1.2	1	4
64		42	m	WL	Hannover	Stadt	Praxiseigner/-in	über 50%	n		n	"nicht meine Welt"	0															kann ich nicht einschätzen	0	kann ich nicht beurteilen		4.5	1	0
65		47	w	BW	München	Land	Praxiseigner/-in	über 50%	n		j	Zusatznutzen	2,3,5		5,6,8	1,3,6		5,9										kann ich nicht einschätzen	1.6	eher ja		2,3,4	11,10,9,8,7	2.3	5.6
66		58	w	BW	Hannover	Land	Praxiseigner/-in	über 50%	n		j	Naturheilverfahren seit Kindheit angewendet	1,2,3,4,8,10,11,12	1,2,7,8	1,2,3,5,6,7,9	1,2,3,4,5,6,7,9	1,2,3,5,6,7,9				1,2,7		1	1,3,7,9	Spagyrik	1,2,8		steigend	3,4,5,6	eher ja		3,4,6	1,2,3,4,5,6,7,8,9,10,11	1,2,3,4,5	1,2,3,4,5,6,7,8,9,10,11
67		48	m	BW	Budapest	Stadt	Angestellte/-r	über 50%	j	Lebensmittelhygientiker, FTA	j	wissenschaftliche Argumente fehlen noch	1	3														gleichbleibend	0	kann ich nicht beurteilen		3.6	1.2	1.2
68		38	w	BY	Leipzig	Land	Angestellte/-r	über 50%	n		j	Unterstützung Schulmedizin, Besitzerwunsch nach "sanfter" Therapie	2,3,6,8		1,2,3,6,7,8,9,10	1,6,9,10			9,10		8						Neurologie	steigend	1,2,6,7	kann ich nicht beurteilen		2,3,6	2.3	1,2,3,5
69		51	w	SA	BE	Land	Praxiseigner/-in	über 50%	j	Diplomveterinärmediziner	j	Mann ist Tierheilpraktiker	1,4,5,6,7,12	1,5,6,8			1,8,9	1,3,8,9	9	1,3,9					Bioresonanz	1,3,5,6,8,9		steigend	2,4,6	nein		0		1,2,3
70		50	w	BY	München	Stadt	Praxiseigner/-in	über 50%	n		j	pos. Persönl. Erf., gr. Nachfrage, anderer Ansatz in sonst schlecht zugängl. Bereichen wie chron. Krankh.	1,3,4	1,2,3,5,6,7,8,9		1,3,4,5,6,7,9	9											gleichbleibend	1,2,3,6,7	eher ja		6.7	1,2,4	1,2,3,5,6	1,2,4,6	Unvereinbarkeit Weltbild, Denkansätze, Systeme	ganzheitl. Behandlung/Versorgung d. Patienten
71		55	w	MP	Hannover	Stadt	Praxiseigner/-in	über 50%	n		j	Tierheilpraktikerin angestellt	3.4			1,2,3,4,8,9	1,2,6,7,9											gleichbleibend	3.6	eher nein		3.6	1,2,5,6,7,8,9,10,11	1,2,3,4	3.4
72		51	w	BY	München	Land	Praxiseigner/-in	über 50%	j	FTA Pferd, Zusatzbezeichnung HomöopaTHie	j	es die gesündere und erfolgreiche Variante zur sog. Schulmedizin ist	1.11	1,2,3,4,5,6,7,8,9										1,2,3,4,5,6,7,8,9				steigend	1,2,5,9	nein	eigene Veranstaltungen mit Referenten	0		2,3,4,6	1		bessere Tiergesundheit, Prophylaxe von Krankh. Bes. Chronischen
73		44	w	BY	München	Land	Praxiseigner/-in	über 50%	n		j	ich tier- und umweltschonend arbeiten will	1,4,5,7,10,11,12	1,2,3,5,6,7,8,9			1,2,3,5,6,7,8,9	1		9			2,5	1,2,3,5,6,7,8,9	Dunkelfeldmikroskopie	1,2,3,5,6,7,8,9		steigend	1,2,3,4,5	eher ja		0		1.2	1,2,3,4,5,6,7,8,9,10,11
74		29	w	S	München	Stadt	Angestellte/-r	über 50%	n		n	k.A.	6						9									steigend	0	kann ich nicht beurteilen		3	1,2,3	1.2	5.6
75		65	m	BW	München	Stadt	Sonstiges (freier Mitarbeiter)	über 50%	j	FTA Kleintiere	j		2,3,4,5,6,8,9,11		1,2,3,5,6,9	1,2,3,5,6,9	1,2,3,5,6,9	1,3,5,9	9		8	9		1,2,3,5,6,8,9				steigend	2,3,4,5,6	nein		0		1,2,3,5
76		44	w	NS	Hannover	Land	Praxiseigner/-in	über 50%	n		j		2,3,4,5,6		1,2,3,5,6,8,9	1,6,9	1,9	9	1,9									steigend	2,3,7	eher ja		2,3,6	1,7,8,9,10,11	2,3,4,5	3,4,6
77		54	w	BW	Gießen	Land	Praxiseigner/-in	über 50%	n		j	k.A.	2,3,4,6		3,9	1,3,5,8,9	1,5,8,9		1,9									steigend	2,3,4	eher ja		2,4,6		1,2,5	1
78		57	w	NS	München	Land	Angestellte/-r	über 50%	j	Zusatzbezeichnung HomöopaTHie	j	Ergänzung zur "Schulmedizin" mit der man häufig weiterkommt (z.B. Allergiker)	1,2,3,4,5,6,7,8,9,10,11,12	5,7,8	1,2,3,6,7,9	1,2,3,5	3,7,9	1,2,3,5,7,8,9	2,9	9	1,2,5,7,8	9	1,2,3,6	1,2,3,5,7,9	Bioresonanz	1,2,3,5,9		steigend	1,2,3,4,5,6,7	nein		1,2,3,6	1,2,8	1,2,3,5,6	1.12		teilweise gelingt echte Heilung z.B. Allergiker
79		38	w	HE		Land	Angestellte/-r	über 50%	j	Tierheilpraktikerin	j	es gewünscht wird und heilen hilft	1,2,5,7,8,9	1,2,3,5,6,7,9	1,2,3,6,9			9		9	8	9						steigend	3.6	ja		0		1,2,3,4,5
80		42	w	HE	Gießen	Land	Angestellte/-r	über 50%	n		j		1,2,10,11	1,3,5,6,7,8,9	1,3,5,6,7,8,9								1,3,5,6,9	1,3,5,6,9				steigend	2,3,4,5,7	kann ich nicht beurteilen		0		1,2,3,4,5	1,2,3,4,5,6,7,8,9,10,11
81		33	w	BW/RP	Gießen	Stadt	Angestellte/-r	über 50%	n		j		2,3,4,5,8,9		1,3,6	1,2,6,9	1,6,9	9			8	9						gleichbleibend	2,3,4,5	eher nein		2,3,4,5,6	3	1,2,3,5	4.3
82		47	w	RP	BE	Land	Praxiseigner/-in	über 50%	n		j	sehr gut ergänzend einsetzbar	2,3,5		1,2,3,5,6,9	3,9		9										kann ich nicht einschätzen	1,2,3,6	eher nein		2,3,4	4	1,2,3	2.3
83		60	w	RP	Gießen	Land	Praxiseigner/-in	über 50%	j	Zusatzbezeichnung HomöopaTHie, Akupunktur, VerhaltensTHerapie	j	Orthopädieausbildung und -weiterbildung unzureichend	1,2,3,4,5,6,7,8,9,11	1,2,3,4,5,6,7,8,9	1,2,3,4,5,6,7,8,9	5,9	1,2,3,4,5,6,7,8,9	5,9	1,3,8,9	1,3,4,5,6,7,8,9	1,2,3,4,5,6,7,8,9	9		1,2,3,4,5,6,7,8,9				gleichbleibend	1,2,4,5	eher nein		3.5	1.2	1,2,3,4,5	1,2,3,4,5,6,7,8
84		30	w	HE	Gießen	Stadt	Angestellte/-r	über 50%	n		k.A.	k.A.	1,4,5,8	3,6,7,9			9	9			8							steigend	1,2,7	kann ich nicht beurteilen		3.4		1,3,4
85		42	w	HE	Gießen	Land	Praxiseigner/-in	über 50%	n		j		2	1,2,3,5,6,7,9														steigend	2,3,6	eher nein		2.4		1.2	2.3
86		49	w	HE	Gießen	Stadt	Praxiseigner/-in	über 50%	n		j	sehr effektiv	2,10,11		1,2,3,5,6,8,9								1,3,5,8,9	1,9				steigend	1,2,3,6	eher ja		3.4	2.1	2.3
87		47	w	HE	Gießen	Land	Praxiseigner/-in	über 50%	n		j	den Körper zur Selbstheilung anregen/den ganzen Organismus betreffen/Folgeketten berücksichtigen	1,2,3,4,5,6,7	1,3,5,6,8,9,10	1,2,3,5,6,7,9,10	1,3,5,6,10	1,3,9	1,9,10	1,9	1,9,10							Wundversorgung	steigend	1,2,3,4,5,6	eher ja		4.6		1.2
88		55	w	HE	Gießen	Land	Praxiseigner/-in	über 50%	j	Dr. med. vet.	j	nebenwirkungsarm	2,3,10		1,2,3,5,6,7,9								1,2,3,5,6,7,9					gleichbleibend	2,3,6	ja		3	1,2,3,4,5,6,7,8,9,10,11	1,2,5	1,2,3,4,5,6,7,8,9,10,11
89		65	w	HE	Gießen	Land	Praxiseigner/-in	über 50%	n		j		1,2,5,8,10,11	6,8	1,2,3,5,6,9			3,5,9			8		1,2,3,5,6,7,8,9	2,3,9				gleichbleibend	3,6,7	ja		0		2,3,5
90		57	w	RP	Gießen	Stadt	Praxiseigner/-in	über 50%	j	Zusatzbezeichnung VerhaltensTHerapie	j		1,2,4,5,8,9,10,11	1,2,3,5,8,9	1,2,3,5,8,9		1,2,5,9	9			8	1,3,5,6,9	1,3	1,3				steigend	1,2,4,5			3.6		1,2,3,4,5
91		35	w	RP	Gießen	Land	Praxiseigner/-in	über 50%	n		j		6.9						9			9						steigend	3.4	ja		3,4,6	6.4	3.5
92		45	w	HE	Gießen	Sonstiges	Sonstiges: Angestellte/-r/Praxiseigner/-in	über 50%	j	Zusatzbezeichnung PhysioTHerapie	j		1,2,5,6,7,8,9	1,3,9,10	1,3,9,10			1,9,10	1,8,9,10	1,9,10	8	1,8,9,10					Neurologie	steigend	2,3,7	eher nein		6		1,2,3,4,5
93		41	w	HE	Gießen	Land	Angestellte/-r	über 50%	n		j	es Alternative geben muss	1,2,4,5,7,8,10	1,2,3,5,6,7,8,9	1,2,3,5,6,7,8,9		9	9		1,3,9	8		1,2,3,5,6,7,8,9					steigend	2,3,4,6	ja		4.6		1,2,5
94		49	w	RP	Gießen	Stadt	Praxiseigner/-in	über 50%			j	k.A.	1,2,4,5,8,9,10,11	1,7,8,9	1,2,3,5,6,7,8,9		6,9	1,3,4,5,6,9			8	9	1,2,3,5,6,7,9	3,6				steigend	1,3,4,5	eher nein		2,4,6,7		1,2,3,5	Bioresonanz	Schulmedizin und Diagnostik könnten zu kurz kommen
95		44	w	RP	Gießen	Land	Praxiseigner/-in	über 50%	n		j	gute Ergänzung/Alternative zur Schulmedizin	1,2,4,5,6,8	1,2,3	1,2,3,6,7		9	9	9		8							gleichbleibend	2.3	eher ja		3.4		1,2,5
96		56	w	HE	Gießen	Stadt	Praxiseigner/-in	über 50%	j	Zusatzbezeichnung Akupunktur; Tierkinesiologie	j	oft diese Art der Medizin als einzige wirkt	2,4,10,12		1,3,5,6,7,8,9		1,5						1,5		Tierkinesiologie	1,2,3,4,5,6,7,8,9		steigend	3.4	nein		3,4,5		1,2,3,5
97		56	w	HE	Gießen	Stadt	Praxiseigner/-in	über 50%	n		j	ich damit arbeite	2,4,8		1,2,3,4,5,6,7,8,9		1,3,5,8				1,2,3,4,5,6,7,8,9							steigend	3.6	ja		3.6	1,2,3,4,5,6,7,8,9,10,11	2.5	1,2,3,4,5,6,7,8,9,10,11
98		54	w	HE	Gießen	Stadt	Praxiseigner/-in	über 50%	n		j	k.A.	1,2,5	1,2,6,9	1,2,5,6,9			1,9										steigend	1,2,4,6	kann ich nicht beurteilen		4		1,2,3,5
99		26	w	HE	Gießen	Land	Praxiseigner/-in	über 50%	n		j		2,3,4,5,6		1,5,8,9	1,5,8,9	1,5,8,9	1,5,8,9	1,5,8,9									steigend	1,2,3,4,6,7	eher ja		3.4		1,2,3,5
100		55	w	HE	Gießen	Land	Angestellte/-r	über 50%	n		j	eigene guter Erfahrungen	1,2,3,4	1,2,3,5,6,7,8,9	1,2,3,5,6,7,8,9	1,2,3,5,6,7,8,9	1,2,3,5,6,7,8,9											steigend	1,2,3,6,7	eher ja		7	1,2,4	2,3,5		Probleme bei der Abrechnung
101		47	w	HE	Gießen	Stadt	Praxiseigner/-in	über 50%	n		j	ich TCM anwende	3,4,5,6			1,3,5,8,9	1,2,3,5,6,7,8,9	10	1,7,8,9								Wundheilung	steigend	1,2,3,7	eher ja		2.3	1.2	1,3,5	4.6
102		45	w	HE	Gießen	Land	Angestellte/-r	über 50%	j	TierphysioTHerapie	j	andere zusätzliche Therapiemöglichkeit	2,5,6		1,2,9			5,9	9									steigend	1,4,6	ja		6		1,2,3,4,5
103		52	w	BY	Gießen	Land	Praxiseigner/-in	über 50%	n		j	Alternativen gefragt sind/Ganzheitsmedizin sinnvoll ist	1,2,4,6,8,9,12	1,2,7,9	1,2,3,5,6,7,9		7,8,9		9		8	9			Tierkinesiologie	8		steigend	3	nein		0		1,2,3,4,5
104		53	w	HE	Hannover	Land	Angestellte/-r	über 50%	n		j		2,3,6,8,10,11		1,2,5,6,7,9	3,9			9		8		3,4	3,4				steigend	2,3,4,6	nein		6		1,2,3,5
105		33	w	RP	Gießen	Land	Angestellte/-r	über 50%	n		j		1,2,3,4,6	3	1,2,5,6,7,9	3	1,2,3,5,6,7,8,9		1,2,3,5,6,7,8,9									steigend	3	eher ja		6		1,2,3,4,5
106		37	w	RP	Gießen	Land	Praxiseigner/-in	über 50%	n		j	Schulmedizin Akutmedizin ist, komplementärn Methoden as System umstimmen und zur Heilung führen	1,2,3,5,6,8,12	1,2,3,4,5,6,7,8,9	1,2,3,4,5,6,7,8,9	1,2,3,4,5,6,7,8,9		1,3,5,9	1,2,3,4,5,7,8,9		1,2,3,4,5,6,7,8,9				Kinesiologie. Systemische Therapie, Miasmat. Homöopathie	1,2,3,4,5,6,7,8,9		steigend	1,2,3,4,5,6,7	eher nein		0		1,2,3,4,5	1,2,3,4,5,6,7,8,9,10,11
107		38	w	RP		Stadt	Angestellte/-r	über 50%	n		j		3,5,6,7,8,9,11			1,3,5,6,8,9		3,9	1,8,9	9	8	9		1,2,3,5,6,7,9				steigend	1,2,3,4	eher nein		1,2,3,4,6,7	5.4	1,3,4,5,6		Ausführung a.G. monetären Interessen nach Motto "hilft nicht, schadet nicht"	z.T. wirklich besser als schulmed. Methoden aber nur nach "persönl. Empfinden" + nicht überprüft durch Blödsinn (I:?)
108		55	w	HE	Gießen	Land	Praxiseigner/-in	über 50%	n		j	k.A.	2		1,3,5,6,9													steigend	2,3,6	eher ja		3.4		2.3
109		41	w	HE	Gießen	Land	Angestellte/-r	über 50%	n		j		2,3,8,11		1,2,3,5,8,9	1					8			1,2,9				steigend	3.7	eher ja		0		1,2,3	2.11
110		32	w	HE	Gießen	Stadt	Praxiseigner/-in	über 50%	j	PhysioTHerpie, OsteopaTHie	j	gute Ergänzung in meiner komplementärmedizischen Praxis	2,3,5,6,7,8,9		1,2,3,5,9	1,2,3,5,9		1,9	1,9	1,9	8,9	1,9						steigend	1,2,3,4,5,7	eher nein		1.3		1,3,4,5	1,2,6
111		65	m	HE	Gießen	Land	Praxiseigner/-in	über 50%	j	biolog. Tiermedizin	j	ganzheitl. Alternative	1,2,3,5,8,10,11	1,2,3,5,6,7,8,9	1,2,3,5,6,7,8,9	1,2,3,5,6,7,8,9		1,3,5,9			1,3,8		1,2,3,5,6,7,8,9	1,2,3,5,7,9				steigend	1,2,3,4,5,6,7	nein		0		1,2,3,4,5
112		52	w	HE	München	Land	Angestellte/-r	über 50%	n		j	k.A.	1,2,3,5,7,11	1,5,6,7,8	1,2,3,5,6,7,8,9	1,3,5,6,8		5		5				1,3,9				kann ich nicht einschätzen	2.3	eher nein		0		1,2,3,5
113		59	w		Gießen		Angestellte/-r	über 50%	n		j		2,3,5,8,11		1,2,3,5,6,7,8,9	1,3		2,5,9			1,8			1,2,3,9				steigend	3.7	eher nein		0		1,2,3,5	1,2,3,4,5,6,7,8,9,10,11
114		52	w	RP	Gießen	Land	Praxiseigner/-in	über 50%	n		j	ich dies in der Praxis anwende	2,3,4,5,6,8,9		1,2,3,5,6,7,8,9	1,5,7,8,9	8,9	1,3,4,5,6,8,9	8,9		8	9						steigend	2,3,4,5,6,7			3,4,6,7		1,2,3,4,5		Alternativmedizin soll noch helfen bei "aussichtslosen Fällen" der Schulmedizin, fehlende Geduld und Bereitschaft der Besitzer weil schon "viel Geld ausgegeben"
115		56	w	BW	Hannover	Stadt	Praxiseigner/-in	über 50%	j	FTA für Klein- und Heimtiere	j	große Nachfrage bei Patienten	2,3,6,9,11		1,2,5,6,9	5,8,9			1,9			9		10			Organkrankheiten	steigend	2,3,6,7	kann ich nicht beurteilen		3.7	1.2	1,3,4	1.2	Konkurrenz zu nicht-TÄ "Heilern"
116		54	w	RP	Gießen	Land	Praxiseigner/-in	über 50%	n		j	k.A.	0															steigend	2,3,4	kann ich nicht beurteilen		2,4,6		1,3,5
117		56	m	RP	München	Land	Sonstiges:Mitarbeiter (Tierarzt) als Familienangehöriger		n		j	doofe Frage	2,3,5,6,7,12												Basen, Schüsslersalze			kann ich nicht einschätzen	1,2,3,4,6	eher nein		2,3,4,7		2,3,5,6		Quacksalber und Schaumschläger, in Klinik 200Euro und austherapiert, max 50Euro und in 10min gesund (falsche Erwartungshaltung)	WW mit menschl. Gesundheit (I:?), Gesundheitssteigerung
118		44	w	RP	Hannover	Land	Praxiseigner/-in	über 50%	n		j	k.A.	1,2,3	1,2,3,4,5,6,7,8,9	1,2,3,4,5,6,7,8,9	1,2,3,4,5,6,7,8,9												steigend	1,3,6	kann ich nicht beurteilen		3		1,2,5
119		54	w	BY	Gießen	Land	Praxiseigner/-in	über 50%	j	HomöopaTHie	j	mehr Wissen über Medizin	1,2,3,4,6,8,9,10,11	1,2,3,5,6,7,8,9	1,2,3,5,6,7,8,9	3,9	1,2,3,5,6,7,8,9		1,9		8	1,9	1,2,3,5,6,7,8,9	1,2,3,4,5,6,7,8,9				steigend	1,2,3,4,5,6,7	eher nein		1,2,4,6,7		1,2,3,4,5	1,2,10,4	Vergütung
120		52	w	BW	München	Land	Praxiseigner/-in	über 50%	n		j	aus Überzeugung über die Wirksamkeit	2,3,8		1,3,6,7,9	3,6					8							steigend	3,4,6	ja		0		1,2,3,5	1,2,3,4,5,6,7,8,9,10,11
121		49	w	HE	BE	Land	Praxiseigner/-in	über 50%	n		j	überaus hilfreich	1,2,3,5,6,7,8	1,3,5,6,7,8,9	1,3,7,8,9	1,3,9		1,9	1,9	1,9	8							steigend	2,4,7	eher nein		0		1,2,3,5
122		47	w	BY	BE	Stadt	Angestellte/-r	über 50%	n		j	sinnvolle Ergänzung zur Schulmedizin	2.5		1,2,3,6,9			9										gleichbleibend	1,3,6	eher ja		2.3		1,2,3,5
123		59	w	HE	Gießen	Stadt	Praxiseigner/-in	über 50%	j	Dipl. Biologin	j	gute Ergänzung zur Allopathie	2,3,4,5,7,11		1,2,3,5,6,7,9	1,6	9	1,5,6,9		6,9				1,3,5				steigend	1,2,3,6	eher nein		3,4,6		2,3,4,5	1,2,4,5
124		59	m	RP	BE	Land	Praxiseigner/-in	über 50%	j	Akupunktur, HomöopaTHie, VerhaltensTHerapie	j	interessante Erweiterung der Medizin	1,2,3,4,5,7,8,9,10	1,3,5,7,8,9	1,3,5,7,8,9	1,3,5,7,8,9	1,3,5,7,8,9	1,3,5,7,8,9		1,3,5,7,8,9	1,3,5,7,8,9	1,3,5,7,8,9	1,3,5,7,8,9					gleichbleibend	1,2,3,6	ja		0		1.5
125		41	w		Gießen	Land	Praxiseigner/-in	über 50%	n		j	k.A.	1	1,5,7,8,9														steigend	1,2,5	ja		0		1,2,3
126		38	w	SL	München	Land	Angestellte/-r	über 50%	n		k.A.	k.A.	2.8		3,8						8							gleichbleibend	1	eher ja		3,4,6	8	1,2,3	8,1,2
127		47	w	HE	Gießen	Land	Praxiseigner/-in	über 50%	n		j	wir mit zunehmenden AB-Resistenzen andere Möglichkeiten der Therapie brauchen	1,2,6	1,2,6,7,8,9	1,2,5,6,7,8,9				9									steigend	1,2,3	eher ja		4.6	1.2	1,2,3,5	1.2
128		37	w	HE	Gießen	Land	Angestellte/-r	über 50%	n		j	k.A.	1,2,3,5,7,8	1,9	9	1		9		9	8							gleichbleibend	2,3,4	eher ja		4		1.4
129		57	w	RP	Teheeschburg/Rumänien	Stadt	Praxiseigner/-in	über 50%	n		j		0															kann ich nicht einschätzen	4	kann ich nicht beurteilen		4		1
130		63	w		Allenstein/Polen		Andere		n		j		0															steigend	2.3	eher ja		4		1.3
131		31	w	HE	Gießen	Stadt	Angestellte/-r	über 50%	j	IAVC	j	k.A.	5,6,7					9	9,10	9							Prophylaxe	steigend	3	eher nein		1,2,3,4	1.2	1,2,4	6
132		30	w	HE	Hannover	Stadt	Angestellte/-r	über 50%	n		j	von Besitzern gewünscht	1,2,5,6	3,6,9	3,6,9			9	9									kann ich nicht einschätzen	2,3,6,7	eher ja		2.3		1,2,3
133		46	m	RP	BE	Land	Praxiseigner/-in	über 50%	n		j		3.9			9						9						kann ich nicht einschätzen	1,3,4,7	ja		3,4,5	1,2,8	1,2,3,4
134		49	w	HE	Gießen	Land	Praxiseigner/-in	über 50%	n		j	k.A.	2,3,5,7,8,10,11		2,3,6,9,10	3,6		9,10		9	8		2,3,6,9	2,3,6,9			Wundheilung	gleichbleibend	2,3,6,7	kann ich nicht beurteilen		3	1.2	2,3,5	10.6
135		59	w	BY	München	Land	Praxiseigner/-in	über 50%	n		j	Hilfe für den Organismus zur Selbsthilfe	1.2	5	9													gleichbleibend	2,3,6	ja		3.4	1,2,3,4,5,6,7,8,9,10,11	1,2,3,4,5	1,2,6
136		49	w	BY	Gießen	Land	Sonstiges: Praxisvertreter Kardiologie	über 50%	n		j		1.2	1,2,3,5,6,7,9	1,2,3,5,6,7,9													steigend	1,2,7,8	eher nein		3,4,6		1,2,3,4	1,2,3,4,5,6,7,8,9,10,11
137		57	w	NS	Hannover	Land	Angestellte/-r	über 50%	n		j	manches hilft	2.8		1,2,5						8							steigend	6	eher nein		3		3
138		26	w	BW	Gießen	Land	Angestellte/-r	über 50%	n		k.A.	k.A.	0															kann ich nicht einschätzen	1	kann ich nicht beurteilen		2.4	1.2	0
139		30	w	BY	München	Land	Angestellte/-r	über 50%	n		j		1,2,3,4,5,6,7,8	1,2,5,6,7,8,9	1,2,5,6,7,8,9	1,2,5,6	1,2,3,4,5,6,7,8,9	1,2,3,4,5,6,7,8,9	1,2,8,9	9	8							steigend	3,4,5,6	eher nein		3		1,2,5	4,1,2
140		58	m	NS	Hannover	Land	Praxiseigner/-in	über 50%	n		n	wegen gelisteter Kritikpunkte	0															gleichbleibend	0	kann ich nicht beurteilen		1,2,3		1.3	7
141		42	m	BY	Ukraine, Charkiv	Stadt	Praxiseigner/-in	über 50%	n		j	k.A.	1,2,3,4,6	1,3,5,6,9	1,3,5,6,9	1,2,3,5,8	1,2,3,4,5,6,7,8,9		9									gleichbleibend	1,2,3,6,7,8	eher ja		3.4	1.2	1.2
142		32	w	BY	München	Land	Angestellte/-r	über 50%	n		n	k.A.	1.7	1,2,3						5								gleichbleibend	0	eher ja		2.4
143		52	w	BY	München	Land	Angestellte/-r	über 50%	n		j		0															gleichbleibend	2,3,6	eher nein		3.4		2
144		54	m	NS	Hannover	Land	Praxiseigner/-in	über 50%	n		j		2,3,6		1,2,9	3,5			9									steigend	3.7	kann ich nicht beurteilen		4.6		1,2,3,5	1,2,6
145		26	w	HE	München	Stadt	Angestellte/-r	über 50%	n		n	k.A.	0															steigend	0	eher ja		1,2,3,4		0
146		27	w	NR	München	Land	Angestellte/-r	über 50%	n		n	k.A.	0															steigend	0	kann ich nicht beurteilen		0		0
147		44	w	S	Leipzig	Land	Praxiseigner/-in	über 50%	n		j		2.3		3,6,9	1,3,9												gleichbleibend	2,6,7	kann ich nicht beurteilen		4.6		1,2,5
148		48	w	BW	Gießen	Stadt	Praxiseigner/-in	über 50%	n		j	wichtige Behandlungsmöglichkeit	1,2,3,4,5,8,10,11		1,2,3,5,6,7,8,9,10	1,2,3,5,6,7,8,9	1,2,3,5,6,7,8,9,10	5			8		1,2,3,5,6,7,8,9,10	1,2,3,5,6,7,8,9,10				steigend	1,2,3,5,6	eher nein		1	1,2,3,4,5,6,7,8,9,10,11	1,2,3,4,5
149		48	w	BW	Gießen	Stadt	Angestellte/-r	über 50%	n		j		2,3,5,8,10,11		1,2,3,5,6,7,8,9	1,3,5,6,7,9		1,5,9			8		1,2,3,5,6,7,8,9	1,2,3,5,6,7,8,9				steigend	1,2,3,6	eher ja		0		1,2,3,5	1,2,3,4,5,6,7,8,9,10,11
150		56	w	BW	Gießen	Land	Angestellte/-r	über 50%	n		k.A.	k.A.	2.8		2,5,6,9					8								gleichbleibend	2	eher ja		3.6
151		57	m	BW	Gießen	Land	Praxiseigner/-in	über 50%	j	Chirurgie	n	k.A.	2,3,5,8		1,2,5,6,7,8,9	9		9			8							gleichbleibend	0	kann ich nicht beurteilen		3.4		2
152		30	w	HE	BE	Stadt	Angestellte/-r	über 50%	n		j	zur Unterstützung z.B. bei leichten Infekten	2,3,5,8,9		1,5,6,7,9	1,5,9		1,9			8	9						steigend	1,2,7	eher ja		3	1.2	1,2,3,5	3.5
153		26	w	BY	München	Stadt	Angestellte/-r	über 50%	n		j	Ergänzung der "Schulmedizin", bisher noch nicht breiter eingesetzt, kaum Erfahrung	0															steigend	7	kann ich nicht beurteilen		3.4	1	1.5	3,4,6
154		42	w	S	Leipzig	Land	Praxiseigner/-in	über 50%	n		j		3.7			1,2,6,8,9,10				10							Othämatom, Rehe Pferd	gleichbleibend	3,4,6,7	eher nein		2.4		1,2,5
155		53	w	NS	BE		Sonstiges: Angestellte/-r + Praxiseigner/-in	über 50%	n		j	Kundenwunsch, sinnvolle Ergänzung	1.3	6,8		1,2,3,5,6,7,8,9												gleichbleibend	2,3,6,7	eher ja		2,3,4	1,2,5,8	1,3,4	3
156		44	w	HE	Gießen	Land	Angestellte/-r	über 50%	j		k.A.	7								4,7								sinkend	0	kann ich nicht beurteilen		2,3,6		1.5
157		24	w	BY	München	Stadt	Angestellte/-r	über 50%	j	FTA	j	zusätzliche und Alternative Methode	3,6,12			1,5,6,8,9			9						Bioresonanz	2,9		steigend	2,3,7	eher nein		1,2,3,6,7	1.2	1,2,3	3	mangelnde Lehre von der Uni aus, an LMU sogar Ablehnung
158		54	w	NR	München	Stadt	Angestellte/-r	über 50%	n		j	privat nicht "Praxis"philosophie	0															steigend	2.6	kann ich nicht beurteilen		3.6		2,3,4
159		51	w	NS	Hannover	Stadt	Praxiseigner/-in	über 50%	n		j		1,3,8	8		1,9					8							sinkend	2.7	kann ich nicht beurteilen		3	2	1.3
160		42	w	S	Leipzig	Stadt	Praxiseigner/-in	über 50%	j	FTA HAT + Dr.	j		1	1,2,4,6,7,9														steigend	2	eher nein		0		3
161		58	w	BY	München	Stadt	Praxiseigner/-in	über 50%	j	Gutachter, Nager- und Heimtier	j		1,2,3,5,9,10,11	1,2,3,6,7,8,9	1,2,3,5,6,7,9	1,3,6,7,8,9		9				9	1,3,9	1,2,3,5,6				steigend	3.6	ja		3.4	4	2
162		36	w	NS	Hannover	Land	Angestellte/-r	über 50%	j	FTA Kleintiere	j	Nachfrage durch Besitzer	1,5,6,7,8	2,3,6,8,9				9	9	3	1,8							steigend	2,6,7	ja		3	1.2	3
163		33	w	BW	Leipzig	Stadt	Angestellte/-r	über 50%	n		j	Alternative zur Schulmedizin	2,3,5,9		1,2,3,7,8	5,8		1,5,9				9						gleichbleibend	3,6,7	eher nein		1,2,3,4		1
164		46	w	BY	Hannover	Land	Angestellte/-r	über 50%	n		j	mache selber Neuraltherapie, Osteopathie	1,2,3,4,5,6,9	3,6,8	1,3,6	2,6,9	1,7,8,9	2,3,7,9	1,9			1,7,9						steigend	2.3	eher nein		3,4,6	1,2,3,6	1,2,3,5
165		31	w	BY	München	Land	Angestellte/-r	über 50%	n		j	Kundenwunsch	1,2,3	1,3,6	1,3,6	6												steigend	1,2,3,6	nein		1,2,6	5.6	1.3	6
166		32	w	BW	München	Land	Angestellte/-r	über 50%	n		j	nachhaltig, kaum NW	1,2,3,4,5,7	1,5,6,8,9	1,8,9	1,3,4,5,6,8,9	9	9		9								steigend	1.2	nein		1,2,7	1.2	1,2,3,4,5,6	3	fehlende Informationen im Studium	Umweltverträglichkeit
167		44	w	BY	Hannover	Land	Angestellte/-r	über 50%	n		j	man über d. Tellerrand schauen muss, als begleitende Therapie, bei mild erkrankten Tieren	2		2,5,6,9													steigend	2	eher ja		3	1,3,4,5,6,7,8,9,10,11	1.3	2
168		66	m	SL	München	Stadt	Praxiseigner/-in	über 50%	j	VerhaltensTHerapie	j	alles was uns weiterbringt ist gut	2.5		1,2,3,5,6,9			2,5,9										gleichbleibend	3,6,7	nein		1,2,3	1	1,2,3,4,5
169		59	w	BE	BE	Stadt	Praxiseigner/-in	über 50%	n		j	wird oft nachgefragt, ich selbst lieber Therapieform wähle (I:?)	3			1,5												gleichbleibend	6	kann ich nicht beurteilen		5		2.3	3,1,2,4
170		61	m	HE	München	Land	Praxiseigner/-in	über 50%	n		j		1,2,8	7	1,2,3,8						8							steigend	3.6			4.5	11	1.2	1,2,9
171		48	w	NS	Hannover	Land	Angestellte/-r	über 50%	j	Dr. med. vet.	j	viele Patientenbesitzer danach fragen	1,2,3,5,6	2,3,7,9	2,9	5,8		9	9									gleichbleibend	6,7,9	eher nein	Erfahrungen von Patientenbesitzern	3,6,7	1,2,3,4,5,6,7,8,9,10,11	1.3	1,2,3,4,5,6,7,8,9,10,11	Schwierigkeiten bei Erstellen Kostenplan für die Therapie
172		40	w	BY	München	Stadt	Angestellte/-r	über 50%	n		j	es v.a. bei chron. Erkrankten interessante Therapien bietet	2,3,5,6,7,8		1,3,6,8	1,3,6,9		9	9	9	8							steigend	1,2,6,7	nein		1,2,5		1,2,3,5	3
173		44	w	NS	Hannover	Stadt	Praxiseigner/-in	über 50%	n		k.A.	es ordentlich betrieben werden muss	0															steigend	0	kann ich nicht beurteilen		1,2,3,4		1,3,4
174		53	m	NR	Hannover	Land	Praxiseigner/-in	über 50%	n		j	klassische westliche TM ist nicht alles	2,4,5		1,6,9		1,6,8,9	1,2,5,9										steigend	1,2,3,4,6,7	nein		3,4,5,6	4	1,2,3,4,5	1,2,4,5
175		28	w	WL	Hannover	Land	Angestellte/-r	über 50%	n		j	Interesse der Besitzer, Antibiotikaersatz, Therapieunterstützung	2,3,6		1,2,3,7,8	1,2,6,8			9									steigend	2,6,7	eher ja		3.6	1.2	2,3,4	3,1,2,6
176		64	m	BW	München	Land	Praxiseigner/-in	über 50%	j	Augen- ,Zahnheilkunde	j	es gefragt wird	2		1,5,9													steigend	2.6	kann ich nicht beurteilen		3	8	1.4	4
177		40	w	BY	München	Land	Praxiseigner/-in	über 50%	n		j	als Ergänzung	2,3,7		1,3	1,6				9								gleichbleibend	1	ja		3.4	1	1.5	7
178		60	m	NS	Hannover	Land	Praxiseigner/-in	über 50%	n		n	die Effekte bezweifelt werden	0															sinkend	0	kann ich nicht beurteilen		3,4,7		6		ideologisch vorgefasste Einstellung der entsprechenden Tierhalter	Wegbereitung für Tier"Heilpraktiker"
179		41	w	BY	München	Stadt	Angestellte/-r	über 50%	n		n	k.A.	0															kann ich nicht einschätzen	0	ja		3.4	1	2.3	6
180		41	w	TH	Gießen	Stadt	Praxiseigner/-in	über 50%	n		j	sie unverzichtbar in der Praxis ist	2,3,5,8,10,11,12		1,3,5,6,7,8,9	3,5,6,9		9			8		2	2,3	Bioresonanz	3,6,9		steigend	2,3,4,6	eher ja		0		1,2,3,4	2.12
181		58	w	HA	BE	Stadt	Praxiseigner/-in	über 50%	n		j		2		3,9													gleichbleibend	2,6,7	kann ich nicht beurteilen		3,4,6	1,3,4,5,6,7,8,9,10,11	2.3
182		58	m	TH	Leipzig	Stadt	Praxiseigner/-in	über 50%	j	FTA Klein- und Heimtiere	k.A.	k.A.	3.5			1,6,9		9										gleichbleibend	2	ja		2.3	8	2	3
183		52	w	BY	Gießen	Stadt	Sonstiges: Praxisvertretung	über 50%	n		j		2		3													steigend	1.7	eher ja		3,4,7	1.2	1,2,3,4	1,2,4	Besitzer fordert sie und lehnt evtl. sinnvolle Schulmedizin ab
184		40	w	BY	München	Land	Praxiseigner/-in	über 50%	n		n	ich nur als wirksam nachgewiesene Methoden anwende	3			1,3,6												kann ich nicht einschätzen	0	kann ich nicht beurteilen		3.4	1,2,8,10	2	3
185		57	w	HA	BE	Stadt	Praxiseigner/-in	über 50%	n		j	Ergänzung der Schulmedizin	1,2,3,8	5,6,9	1,2,3,5,6,9	1					8							gleichbleibend	2,6,7	eher nein		2,3,4,6		1,2,3	1,2,3,4,5,6,7,8,9,10,11
186		55	w			Land	Angestellte/-r	über 50%	n		j	in der Reconvaleszenz anwendbar	0															steigend	2	eher nein		2,3,5		1
187		36	w	BY	Gießen	Stadt	Angestellte/-r	über 50%	j	FTA Kleintiere	n	ich evidenzbasierte Medizin bevorzuge	0															gleichbleibend	0	kann ich nicht beurteilen		3		3.4
188		50	w	BY	Gießen	Land	Praxiseigner/-in	über 50%	n		j		1,2,3	1,5,6,7,8,9	1,3,5,6,8,9	1,5,6,9												steigend	1,2,3,4,5,6	eher nein		1,2,3		2,3,5
189		52	w	BY	München	Stadt	Praxiseigner/-in	über 50%	n		j	ich Allergiker bin und selber sehr gute Erfahrungen mit Homöopathie habe	1,2,4,8,9,12	1,2,3,5,6,7,9	1,2,3,5,6,7,9		9				8	9			Bioresonanz	6,10	Futtertest, Impfverträglichkeit	steigend	2.6	nein		1,2,4		1,2,3,5	1.2
190		46	w	RP	München	Land	Angestellte/-r	über 50%	n		j	k.A.	2,5,6		1,2,3,6,9			1,9	1,9									gleichbleibend	2,3,6,7	eher nein		1,2,3		1,2,3,5
191		43	w	BY	München	Stadt	Angestellte/-r	über 50%	j	Innere Medizin	n	k.A.	0															steigend	0	kann ich nicht beurteilen		1,2,3,5		1,2,3
192		58	m	BY		Land	Praxiseigner/-in	über 50%	n		j	zusätzliche Therapiemöglichkeit	1.2	1,6	1,6													gleichbleibend	1,2,6,7	eher ja		3,4,6		1,2,3
193		39	m	HE	Ghent	Land	Praxiseigner/-in	über 50%	n		n	k.A.	0															sinkend	0	kann ich nicht beurteilen		2.3		4
194		29	w	NR	Leipzig	Stadt	Angestellte/-r	über 50%	n		j	die Besitzer es wünschen, Einiges hilft	2,3,4,5,6		3,6	3,6	1,9	1,9	1,9									steigend	3,4,6,8	eher ja		2.3		1,2,3	4,3,5
195		54	m	BY		Land	Praxiseigner/-in	über 50%	n		j		2,5,6		1,2,3,5,6,7,9			9	9									gleichbleibend	1,2,6	eher nein		4		1,2,3,4
196		45	w	BY	München	Land	Angestellte/-r	über 50%	n		j		1,2,3,6,8	10	1,8	8			9		8						Auge	steigend	1,2,6,7	kann ich nicht beurteilen		3.6	1.2	1,3,5
197		60	w	BW	München	Land	Angestellte/-r	über 50%			j		1.2	1,3,7,9	1,7,9													steigend	2.3	eher nein		3,4,6		1.2
198		43	w	SH	Hannover	Stadt	Angestellte/-r	über 50%	n		j	k.A.	3,5,6			5,6,8		1,9	9									steigend	1,2,7	kann ich nicht beurteilen		2,3,4	8,1,2	1,2,3,4,5	4,6,3,5
199		33	w	BY	München	Stadt	Angestellte/-r	über 50%	n		j	als ergänzende Therapie	1	7,8														gleichbleibend	1	kann ich nicht beurteilen		0		1.3
200		55	w	BW	BE	Land	Praxiseigner/-in	über 50%	n		n	k.A.	1.2	1,5,7	1,5,7													gleichbleibend	0	eher ja		3		3.4
201		36	w	BY	München	Land	Angestellte/-r	über 50%	j	Dr. med. vet.	k.A.	k.A.	0															gleichbleibend						1
202		60	w	BY	München	Stadt	Sonstiges: tiermed. FachSonstigesournalistin und praktische nebenberufl. Tätigkeit	über 50%	n		j	viele Weiterbildungen und eigene Erfahrungen	2,8,10,11		1,2,3,5,6,7,8,9						1		1,3,5,6,7,8,9	1,2,3,5,6,7,8,9				steigend	2,3,4,5,6,7	eher nein		4,5,7	1,2,8,11	1,2,3,5	2,11,10,9,6	ständiges Schlechtreden durch Schulmediziner
203		60	w	BY	München	Stadt	Praxiseigner/-in	über 50%	j	HomöopaTHie	j	aus Erfahrung und z.T. hervoragende Erfolge	2,3,5,6,8,11		1,2,3,5,6,8,9	1,2,3,5,6,8,9		1,2,5,6,9	9		1,8			1,2,3,5,6,9				steigend	2,3,4,5,9	eher nein	langjährige Empirie			1,2,3,5	1,2,3,4,5,6,7,8,9,10,11
204		51	w	BY	München	Stadt	Praxiseigner/-in	über 50%	n		n	hilft nix	0															steigend	0	kann ich nicht beurteilen		3.4	1.2	0
205		55	w	BW	Gießen	Land	Angestellte/-r	über 50%	n		j	ergänzende Verbesserung, z.T. alleinige Behandlung best. Krankheitsbilder	1,2,4,5,8,9	1,2,5,8	1,2,3,5,7,8,9		1,5,9	1,5,9			8	9						steigend	1,2,3	eher nein		4.6		1,2,3,4,5	4.8
206		47	w	SL	BE	Land	Angestellte/-r	über 50%	n		j	k.A.	0															steigend	2.7	kann ich nicht beurteilen		1,2,3		3.4
207		46	w	BY	Gießen	Land	Angestellte/-r	über 50%	n		j		1,2,3,4,5,8	1,2,3,5,6,9	1,2,3,5,6,9	1,3,6	1,3,9	9			8							gleichbleibend	2,3,7	ja				1,2,3,4,5	4,1,2,6
208		48	w	HA	München	Stadt	Praxiseigner/-in	über 50%	n		j		2,3,6,7		7,9	8			1,9	9,10							Othämatom	steigend	2,3,4	eher ja		3.4		1.3	6
209		59	w	HE	München	Sonstiges	Sonstiges: Praxisvertreter	über 50%	n		j	interessant, andere Ansätze	1,2,4,5,9	1,3,8	1,3,6,7,8		5,9	9				9						kann ich nicht einschätzen	2,3,6,7	kann ich nicht beurteilen		2,3,4,6	1,2,10,11	1,2,3,5	1,2,3,4
210		50	w	BW	Hannover	Stadt	Praxiseigner/-in	über 50%	j	FTA Kleintiere	j	komplementär bei chronischen Erkrankungen	2.3		1,3,5,6,9	1,3,5												gleichbleibend	3,6,7	kann ich nicht beurteilen		4		3.4
211		33	w	NS		Stadt	Angestellte/-r	über 50%	n		j		1	3,6,8														steigend	7	eher nein		4.5		1,2,3,4,5
212		45	w	BY	Wien	Stadt	Angestellte/-r	über 50%	n		j	k.A.	3,11			10							1,5	1,5			Kaninchen	steigend	2.4	kann ich nicht beurteilen		3.4		1,2,3
213		43	w	BY	Gießen	Stadt	Praxiseigner/-in	über 50%	n		j	gute Erfahrungen	1,2,3,4,5,6,7,8,9,10,11	1,2,3,4,5,6,8,9	3	1,2,3,4,5,6,7,8,9	1,2,3,4,5,6,7,8,9	1,2,3,4,5,6,7,8,9	1,2,3,4,5,6,7,8,9	1,2,3,4,5,6,7,8,9	1,2,3,4,5,6,7,8,9	1,2,3,4,5,6,7,8,9	1,2,3,4,5,6,7,8,9	1,2,3,4,5,6,7,8,9			immunbedingte Erkrankungen	steigend	5	nein		0		1,2,3,4,5	1
214		40	w	BW	Leipzig	Land	Praxiseigner/-in	über 50%	n		j		1.2	1,2,3,5,6,8,9	1,5,9													steigend	2.6	eher ja		4		1,2,3,4
215		60	w	BW	München	Stadt	Praxiseigner/-in	über 50%	n		j		1,2,3,8,10,11,12	1,2,3,5,6,7,8,9,10	10	1,3,5,6,10					1,3,5,7,8		3,10	1,2,3,5,7,9	Eigenblut	1,3,5,6	Trauma	gleichbleibend	1,2,3,6	eher ja		0		1,2,3,5	1,2,3,4,5,6,7,8,9,10,11,12
216		42	w	NS		Land	Angestellte/-r	über 50%	n		j	ich es für sinnvoll halte	2,3,5		1,3,5,6,7,8,9	1,3,8		6										steigend	2,3,6,7	eher ja		4.6		1,2,3,4,5	1,2,3,4,5,6,7,8,9,10,11
217		62	w	WL	BE	Stadt	Praxiseigner/-in	über 50%	n		j	sie unschädlich sind und wirken	2,3,8,11		3,7,8,9	8					8			1,2,3,6,7,8,9				steigend	2,3,4,6,7	eher nein		1,2,3,4	1.2	1,2,3,4,5	1,2,11
218		51	w	NS	Gießen	Land	Praxiseigner/-in	über 50%	n		n		2.3		1,3,5,6,8,9	9												gleichbleibend	6.7	ja		2,3,4
219		50	m	HE	Gießen	Land	Praxiseigner/-in	über 50%	n		n	schulmedizinisch orientierte Praxis	2.4		10		9										Neurologie	sinkend	6	kann ich nicht beurteilen		3		1.2
220		50	w	SL	BE	Land	Praxiseigner/-in	über 50%	n		j	ich selbst gute Erfahrungen gemacht habe, erweitert Spektrum	2		6,8,9													kann ich nicht einschätzen	1.2	eher nein		1.2		1,3,5
221		32	m	NR	Hannover	Stadt	Angestellte/-r	über 50%	n		j	als Unterstützung der Schulmedizin	0															kann ich nicht einschätzen	0	eher nein		7		1,2,3,4,5	1,2,3,4,5,6,7,8,9,10,11	alleinige Nutzung ohne Kombination mit Schulmedizin
222		31	w	NR	Hannover	Stadt	Angestellte/-r	über 50%	n		j	ich es zur Ergänzung der Schulmedizin für sinnvoll halte	1	3														gleichbleibend	1.2	eher ja		3		1.2
223		38	w	BY	München	Stadt	Angestellte/-r	über 50%	n		j	gute Ergänzung	3,4,5,6			1,3,5,8,9	1,9	1,9	1,9									steigend	2,3,6,7	ja		3		1,2,3
224		25	w	SH	BE	Land	Angestellte/-r	über 50%	n		j	von Besitzern gefragt, milde Alternativen, Therapienotstände	3,5,6,7			1,3,6		1,9,10	1,9	9							Neurologie	steigend	1,2,4,7	kann ich nicht beurteilen		4		1.3	7.5
225		45	w	BY	München	Land	Angestellte/-r	über 50%	n		j	ergänzend/unterstützend. Etwas für die Besitzer	1,2,3,5,6,7	1,3,5,6,8	1,3,5,6,8	3		1,5,9	1,9	5,9								steigend	1,2,3,6,7	eher nein		1,2,3,5	1.2	1,2,3	1,2,7,5
226		47	w	BY	München	Stadt	Sonstiges: Selbstständige/OP/Sprechstunde	über 50%	n		j		3,6,8,11			1,2,5,6			9		8			1				gleichbleibend	2,3,7	eher nein		2.3		1,2,3,5
227		58	w	NS	Hannover	Stadt	Praxiseigner/-in	über 50%	n		j	sie von meinen Kunden gewünscht wird	1,2,3,5,8	1,2,3	1,2,3,9	1,2,3,8,9		9,10			8						Neurologie	gleichbleibend	1,2,6,7	kann ich nicht beurteilen		3.4	1.2	1,2,3	2
228		49	w	S	Leipzig	Land	Praxiseigner/-in	über 50%	j	FTA Rinder, ZB in Abschluss Tierseuchenmanagement	j	Alternative zur Schulmedizin, zunehmende Nachfrage	1,3,8	5		5					8							steigend	2.6	eher nein		4.6		1,3,5
229		50	m	S		Sonstiges	Praxiseigner/-in	über 50%	n		j	Verbesserung der tierärztl. Behandlungsmöglichkeit	1,2,8	3,5,6,8	3,5,6,8						8							gleichbleibend	2.7	eher ja		5.6		1.3
230		53	w	BB	BE	Stadt	Angestellte/-r	über 50%	n		j	nebenwirkungsarm bzw. -frei, alt bewährt, hoch interessantes Arbeiten	3.9			1,3,4,5,6						9						steigend	2,3,6,7	eher nein		1,2,5,6	1,2,3,4,5,6,7,8,9,10,11	1,2,3,5
231		49	m	BE	BE	Stadt	Praxiseigner/-in	über 50%	n		j	k.A.	12												Bioresonanz			gleichbleibend	6	eher nein		6		1.4
232		55	w	BE	BE	Stadt	Praxiseigner/-in	über 50%	n		j		2		1,3													steigend	3,6,7	eher nein		3.4		1,3,4,5
233		50	w	TH	Gießen	Land	Praxiseigner/-in	über 50%	j	Akupunktur	j	gute Erfahrungen, Erweiterung der therapeutischen Möglichkeiten	1,2,3,4	1,5,8,9	1,3,5,6,7,9	10	1,3,8,9,10										GI-Störungen	steigend	1,2,3,4,6,7	eher ja		1,2,3,4	1,2,3,4,5,6,7,8,9,10,11	1,2,3,5	4
234		54	w	BY	München	Stadt	Praxiseigner/-in	über 50%	n		j	Schulmedizin begrenzt, von Besitzern nachgefragt	2,3,9,11		1,2,3,5,6,7,9	1,2,3,5,6,7,8,9						9		1,2				steigend	2,3,6	eher nein		2,3,4,6	1.2	1,2,3,4,5	3
235		52	w	BB		Land	Praxiseigner/-in	über 50%	n		j	ich von der ganzheitlichen Behandlung überzeugt bin	1,2,3,7,8,10	1,2,5,6,7,8	1,2,3,4,5,6,7,9	1,2,3,5,6,7,9				9	8		1,3,5,6					steigend	1,2,3,6	ja		3		1,2,3,5
236		63	m	BB	BE	Land	Praxiseigner/-in	über 50%	j	FTA für Allgemeinpraxis	j	TCM eine gute Therapieoption bei best- Krankheiten ist	4,7,8				1,5,9			1,9	9							steigend	2.3	eher ja		0	1.2	1,2,3,4,5	4
237		58	m	BY	München	Stadt	Praxiseigner/-in	über 50%	n		j		2.6		1,3,6,8				1,9									steigend	1.7	eher nein		4.5		1.3
238		66	m	BW	München	Stadt	Sonstiges: Praxisvertreter	über 50%	j	FTA Kleintiere, Akupunktur	j	gute Erfahrungen	2,3,4,5,8,9,11		1,2,3,5,6,9	1,3,5,6,8,9	1,3,5,6,8,9	3,5,6,9			8	1,3,9		1,2,3,5,6,8,9				steigend	2,3,6	eher nein		0		1,2,3,5	4.11
239		35	w	NS	Hannover	Sonstiges	Sonstiges: Angestellt und Selbsstständige	über 50%	j	Chiropraktik (IVCA)	j		2,4,5,6,8		1,5,6,9		1,9	1,5,9	1,9		8							gleichbleibend	2,3,4,6,7	eher ja		3.4	1.2	1.3	6
240		46	w	NS	Hannover	Land	Praxiseigner/-in	über 50%	j	tiermed. FA	j	interessanter, i.d.R. nebenwirkungsarmer Ansatz der oft hilfreich ist	1,2,3,4,5	1,2,3,5,7,8,9	1,2,5,7,8,9	5	9	5,6,9										gleichbleibend	1,2,3,6,7,9	eher ja	ADM	3,4,6,7	1,2,6	1,2,3,5	1,2,3,4,5,6,7,8,9,10,11	Laienbehandler
241		61	m	NS	München	Stadt	Praxiseigner/-in	über 50%	n		j	positive Erfahrung	1,2,8,10	2,3,5,8,9	1,2,3,5,6,9						8		3,5,6,9					gleichbleibend	2,3,6,7	eher nein		1,2,3,4		1,3,5
242		64	m	BY	München	Stadt	Praxiseigner/-in	über 50%	n		j	nur Naturheilkunde, keine Homöopathie	3,5,6			9		9	9									kann ich nicht einschätzen	0	ja		3.4	1.2	0
243		45	w			Stadt	Praxiseigner/-in	über 50%	n		j	alternative Therapieansätze	2,3,4,8		1,2,3,6,9	1,3,6,7,8	9				8							steigend	2,3,4	kann ich nicht beurteilen		4.6	6		1,2,3,4,5,6,7,8,9,10,11
244		27	w	BB	BE	Stadt	Angestellte/-r	über 50%	n		n		1,2,3,8	1,2,3,5,6,7,9	1,2,3,5,6,7,9	5					8							steigend	1,3,7	ja		3.6	1.2	3.4	1,2,3,4,5,6,7,8,9,10,11
245		42	w	BB	BE	Stadt	Angestellte/-r	über 50%	n		j		1,2,4,5,7,9	1,2,3,9	1,2,5,6,9		9	9		9		1,9						steigend	3.6			3,4,6		1,2,3,5
246		59	w	BB	BE	Land	Praxiseigner/-in	über 50%	j	FTA klinische Labordiagnostik	j		1,3,5,6,7,9,11	1,2,3,5,6,7,8,9		3		1,2,9	9	3		9		3				steigend	1,2,3,4,5	eher nein				1,2,4,5
247		31	w	BE	Gießen	Stadt	Angestellte/-r	über 50%	n		j	k.A.	1,2,3,8	1,2,5,6,9	1,2,5,6,9	1,4,5,8,9					8							steigend	3.7	kann ich nicht beurteilen		7	1.2	1.2		Besitzercompliance, Geld
248		50	m	BE	BE	Stadt	Praxiseigner/-in	über 50%	j	Biologische Tiermedizin	j	Wissensdurst	1,2,3,8,9,10,11	5	1,2,7	1,6					8	1,9	1,2,3,5,6,9	3,5				steigend	1,2,3,6,7	ja		1,2,5	5	1,2,5	3,10,9
249		32	w	BE	BE	Stadt	Angestellte/-r	über 50%	n		j	um Alternativen zu haben	2,3,5,6,9		7	1,6		1,5,9	1,9			1,9						gleichbleibend	1,3,6,7	ja		4.6		2,3,5
250		64	w	BE	BE	Stadt	Praxiseigner/-in	über 50%	n		j	Erweiterung der therapeutischen Möglichkeiten	2,5,11		1,3,5,6			5,9						2,9				gleichbleibend	2.3	eher ja		3.4	1,2,7,8	1,2,3,5	4,5,6
251			w	BE	Hannover	Stadt	Angestellte/-r	über 50%	n		j		2.8		1,5,6,9						8							steigend	2,3,4,6	eher nein		3.4		1.3
252		37	w	BE	BE	Stadt	Angestellte/-r	über 50%	n		j	gute Ergänzung, sinnvolle Behandlung	1,2,3	2,6,8	2	2,5												steigend	3.7	nein		1,2,3,4,7	1,2,3,4,5,6,7,8,9,10,11	1,2,3,4	1,2,3	Kenntnisse Anwendung/Dosierung/Erfahrungen
253		61	w	BB		Stadt	Praxiseigner/-in	über 50%	n		j	Alternative oder Zusatz zur Schulmedizin	1,2,3	6	1,2,3,5,6,9	1,3												steigend	2,3,4,6,7	eher ja		4,5,6		1,2,3,5
254		47	w	BE	BE	Stadt	Praxiseigner/-in	über 50%	n		j		2,3,5,10,11		1,2,5,6,8,9	1,2,5,6,8,9		9					1,2,5,6,8,9	1,2,5,6,8,9				kann ich nicht einschätzen	2,3,6,7	eher nein		4.6		1,2,3,5
255		38	w	BE	BE	Stadt	Angestellte/-r	über 50%	n		j	gute Ergänzung	1,2,3	1,3,5,7,8,9	1,3,5,7,8,9	1,3,5,7,8,9												steigend	2,3,6,7	eher nein		4		1,2,3,5
256		32	w	BE	BE	Stadt	Angestellte/-r	über 50%	n		j	ergänzend zur Schulmedizin	2		1,3,8,9													gleichbleibend	4			3.4		1
257		36	w	BE	BE	Stadt	Angestellte/-r	über 50%	n		j	es die Besitzer wünschen	1,2,3,8	6	1,6,9	6					8							steigend	3	ja		3.4		3
258		55	w	BE	BE	Stadt	Praxiseigner/-in	über 50%	j	master of small animal science	j	praxisrelevant	1,2,3,4,5,6,8,10,11	1,2,3,4,5,6,7,8,9,10	1,2,3,4,5,6,7,8,9,10	1,2,3,4,5,6,7,8,9	1,7,8,9	1,5,9	1,9		1,2,3,5,6,7,8,9		1,2,3,4,5,6,7,8,9	1,2,3,4,5,6,7,8,9			Ohren + OP-Vor/Nachsorge	steigend	2,3,4,5,6	eher nein		3.4		1,2,3,4,5
259		56	w	BE/BB	BE	Stadt	Sonstiges: Praxisvertretung	über 50%	n		j	anderer Behandlungsansatz, Nebenwirkungen	2.8		1,2,3,5,6,7,8,9						8							steigend	2,3,6,7	ja		4.6		1,2,3,4,5
260		54	w	BB	BE		Andere	über 50%	j	Chiropraktik	j	die Erfolge sehr gut sind	1,2,3,5,6,7,8,10,11	1,3,6,9	1,3,5,6,9	1,3		1,3,5,9	1,3,9	1,3,5,9	1,3,9		1,3,5,6,9	1,3,5,9					2,3,4,5	eher ja		0		1,2,3,5
261		51	w	BB	BE	Stadt	Praxiseigner/-in	über 50%	n		j	Alternativen zur Schulmedizin	1,2,3	5,6	1,2,3,5,6,7,8,9	1,2												steigend	1,2,3,6	eher nein		4.6	1,2,11	1,2,5	1,2,4,10
262		49	w	BE	BE	Stadt	Praxiseigner/-in	über 50%	n		j		1,2,5,6,8	1,2,5,9	3,8			9	1,2,3,4,5,6,7,8,9		1,9							steigend	1,3,7	eher nein		3,4,5,6		1.2
263		50	w	BE	Wien	Stadt	Praxiseigner/-in	über 50%	n		j	die Schulmedizin oft keine Antworten mehr hat	2,3,4,10		1,2,3,5,7,9	1,6,9	1,9						1,2,3,5,7,9					steigend	2,3,6,7	ja		0		1,2,3,5	3.4
264		40	w			Stadt		über 50%	n				2,6,7,8,10		1				1,3,8,9	1,9	1,8		1,3,8,9					steigend	1,2,5	kann ich nicht beurteilen				1.2
265		60	m	BE	BE	Stadt	Praxiseigner/-in	über 50%	n		j		2,3,8,10,11		1,2,3,4,5,6,7,8,9	1,2,3,4,5,6,7,8,9					1,2,3,4,5,6,7,8,9		1,2,3,4,5,6,7,8,9	1,2,3,4,5,6,7,8,9				steigend	1,2,3,6,7	kann ich nicht beurteilen		4		1,2,3,4,5
266		54	w	BE	Hannover	Stadt	Praxiseigner/-in	über 50%	j	Chiropraktik und Kinesiologie	j	hervorragende regenerative und schmerzlindernde Wirkung	2,3,4,5,6,7,8,9,10,11		1,2,3,4,5,6,7,8,9	1,9	1,3,6,9	1,9	1,3,7,8,9	1,9	1,8,9	1,3,7,9	1,2,3,4,5,6,7,8,9	1,3,7,9				steigend	2,3,6,7	eher ja		0		1,2,3,5
267		28	w	BE	Ermland-Masuren	Stadt	Angestellte/-r	über 50%	n		j		2		3,7,9													kann ich nicht einschätzen	3.7	eher ja		3.4		1,2,3
268		58	w	BB	BE	Land	Angestellte/-r	über 50%	n		j	gut verträglich, NW-frei, gut kombinierbar mit Schulmedizin	1,3,10	3		1,2							1,2,3,5,6,9					steigend	1,2,3,7	eher ja		2,3,4	1,2,3,4,5,6,7,8,9,10,11	1,2,3,4,5	10
269		52	w	BE	BE	Stadt	Praxiseigner/-in	über 50%	n		j	ich von vielen Wirkungen und der organotropen Grundlage überzeugt bin	1,2,3,5,6,8,10	5,8,9	1,2,3,5,6,8,9	1,3,9		5,9	9		8		1,2,3,5,6,9					steigend	1,2,3,4,5,6	eher nein		2.7	1,2,3,4,5,6,7,8,9,10,11	1,2,3,4,5	1,2,3,4,5,6,7,8,9,10,11	Fehlinformationen
270		46	w	BB	BE	Land	Praxiseigner/-in	über 50%	n		j	sie gut wirksam ist + ohne Nebenwirkungen	2		1,2,3,5,9													kann ich nicht einschätzen	1,2,3,6,7	ja		3.4		1,2,5
271		39	m	NR	Hannover	Stadt	Praxiseigner/-in	über 50%	n		n	ich nicht dran glaube	1.3	7,8,9		1,2,3,7												steigend	1	eher ja		1,2,3		4
272		36	w	BY	München	Stadt	Angestellte/-r	über 50%	n		j	wenig NW, wollen Besitzer	1,2,4,5,8	1,2,3,5,6,7,8,9	1,2,3,6,9		1,9	9			8							steigend	3,4,6,7	eher nein		2.3		1,2,3,4,5
273		64	m	BW	Gießen	Stadt	Praxiseigner/-in	über 50%	j	FTA Klein- und Heimtiere	j		2,4,11		1,2,3,8,9			2,9						2				gleichbleibend	6	ja		3		1.3
274		28	m	NR	Gent	Stadt	Angestellte/-r	über 50%	n		n	k.A.	0															steigend	1	kann ich nicht beurteilen		1,2,3,4	1,2,8	3	1.2
275		39	w	RP		Land	Angestellte/-r	über 50%	n		j	k.A.	3			1												kann ich nicht einschätzen	1,6,7	kann ich nicht beurteilen		2,3,6	1	1	4,5,6
276		64	w	BW	München	Land	Praxiseigner/-in	über 50%	j	Chirurgie + Kleintiere	j	Therapielücken	1,2,11	1,2,3,5,6,7,9	2,3,5,9									2,9				gleichbleibend	1.2	eher nein		2,3,4,6		2	11
277		26	w	BY	BE	Land	Angestellte/-r	über 50%	n		n	k.A.	1.3	1,3,8,9		5,9												gleichbleibend	7.9	kann ich nicht beurteilen	von Chefin dazu gezwungen Homöopathie zu verkaufen (I:!)	3	1.2	3
278		53	w	NS	Leipzig	Land	Angestellte/-r	über 50%	n		j	interessante Alterenative zur Schulmedizin	2,9,12		1,2,3,5,6,7,8,9							9			Bioresonanz			gleichbleibend	1,2,6	ja		4		1,2,3
279		51	w	BW	Peruric	Stadt	Praxiseigner/-in	über 50%	n		j	k.A.	1,2,3,5,8,10,11,12	1,2,3,5,8,9	1,2,3,5,6,8,9	1,3,8,9		9			8		1,2,3,5,6,8,9	1,2,3,4,5,6,8,9	Bioresonanz			steigend	2,3,4,5	ja		0		1,2,3,5	1,2,3,4,5,6,7,8,9,10,11,12
280		41	w	BY	München	Stadt	Angestellte/-r	über 50%	n			k.A.	2.3		6	3,4,5,8,9													2,6,7	ja		3.4		1,2,3
281		37	w	BW	München	Stadt	Angestellte/-r	über 50%	j	FTA Klein- und Heimtiere	j		2,3,4		9	1	9											steigend	3.6	kann ich nicht beurteilen		2.3	3	2,3,5
282		29	w	BW	Gießen	Land	Angestellte/-r	über 50%	n				1,2,3,5,8,10,11	1,2,3,5,7,9	1,2,3,5,6,7,9	3,5		1,2,5			8		1,2,3,5,6,9	1,3				gleichbleibend	2,3,6,7	eher ja		0		1,2,3,4	2.11
283		27	w	BW	Gießen	Stadt	Angestellte/-r	über 50%	n		j	k.A.	1,3,8,10	8,9		8					8		2					kann ich nicht einschätzen	2,6,7	kann ich nicht beurteilen		1		1.3
284		51	w	BW	Gießen	Stadt	Praxiseigner/-in	über 50%	n		j	es gibt auch Grenzen der Schulmedizin, Besitzerwunsch	1,2,3,8,11	1,2,3,5,6,7,8,9	1,2,3,5,6,7,8,9	3					8			3				steigend	2,3,7	eher ja		3.4		1,2,3,4
285		34	w	BW	Gießen	Stadt	Angestellte/-r	über 50%	n		j	schonender, unterstützend	0															steigend	1.3	eher ja		3	8	1,2,3,4
286		49	w	BW	Gießen	Land	Angestellte/-r	über 50%	n		j	k.A.	3.8			1,3,6,9					8							kann ich nicht einschätzen	2	eher ja		4.5		1,2,5	1.2
287		53	w	BW	Hannover	Land	Angestellte/-r	über 50%	n		n	ich nicht daran glaube, zu wenig beweisbar	3.4			3	9											gleichbleibend	2.4	kann ich nicht beurteilen		7		3		wird als Allheilmittel glorifiziert und Wirkung unterschiedlich
288		62	w	BW	München	Land	Angestellte/-r	über 50%	n		j		2		1,3,5,6,9													steigend	2	eher ja		0		1,2,3,4	1,2,3,4,5,6,7,8,9,10,11
289			w	BW	Hannover	Stadt	Angestellte/-r	über 50%	j	ZB Kleinsäuger	j		2.3		1,2,6,7,9	6												steigend	2,6,7	kann ich nicht beurteilen		1,2,3,6	1	1,2,3
290		27	w	BW	München		Angestellte/-r	über 50%	n		j	k.A.	2,5,6		1,2,5,6,9			1,9	9									steigend	1,6,7	nein		1,2,3		1,2,3,5
291		33	w	BW	Hannover	Land	Angestellte/-r	über 50%	n		j	wird seitens der Besitzer immer mehr gefragt	2.3		5,6	1,5,6												steigend	7	kann ich nicht beurteilen		1,2,3		1.3
292		50	m	BW	München	Stadt	Praxiseigner/-in	über 50%	j	FTA Kleintiere	k.A.		1	2,3														gleichbleibend	3.6	kann ich nicht beurteilen		2,3,4		2.3
293		41	w	BW	Gießen	Stadt	Angestellte/-r	über 50%	n		j	wenn es wirkt	0															kann ich nicht einschätzen	7	eher ja		2.3		1
294		40	w	BW	München	Stadt	Angestellte/-r	über 50%	n		k.A.	k.A.	1.9	9								9						gleichbleibend	3.7	ja		2,3,4		2
295		52	w	BW	Gießen	Stadt	Praxiseigner/-in	über 50%	j	FTA Kleintiere	k.A.	k.A.	1.4	9			9											gleichbleibend	4	eher ja		4.6		2
296		37	w	BW	Gießen	Land	Angestellte/-r	über 50%	n		j	k.A.	2		3													kann ich nicht einschätzen	2.7	kann ich nicht beurteilen		4.6		2.3
297		28	w	BW	Hannover	Stadt	Angestellte/-r	über 50%	n		n	k.A.	3,6,7			6,8,9			9	9								steigend	2	kann ich nicht beurteilen		3.4		2.3
298		27	w	BW	München	Stadt	Angestellte/-r	über 50%	n		n		0															steigend	0	kann ich nicht beurteilen		3		0
299		27	w	BW	München	Stadt	Angestellte/-r	über 50%	n		j	k.A.	0															steigend	1.2	eher nein		3,4,5		1.3
300		53	w	BW	Leipzig	Land	Praxiseigner/-in	über 50%	n		j	ganzheitlich, weniger NW	1,2,8	1	1,2,3,5,6,7,8,9						8,9							gleichbleibend	1,2,6,7	kann ich nicht beurteilen		4		1.2
301		49	w	BW	München	Land	Praxiseigner/-in	über 50%	n		j		1,2,3,8	1,2,3,5,6,7,8,9	1,2,3,5,6,7,8,9	1,3,5,6,8,9					1,8							steigend	2,6,7	eher nein		4		1,2,3,4,5
302		52	w	BW	München	Land	Praxiseigner/-in	über 50%	j	DOK Mitglied	n	keine Zeit, andere Interessen	5					9										steigend	7	kann ich nicht beurteilen		0		1,2,3,4
303		41	w	BW	München	Land	Angestellte/-r	über 50%	n		j	ich es selbst anwende	1,2,3,5,8,9,10	1,3,5,8,9	1,3,5,6,7,8,9	1,5,6		1,10			8	1,9	1,3,5,6,7,9					steigend	1,2,3,6	eher nein		1,2,3,4,6	1	1,2,3,4,5	10
304		32	w	BW	Gießen	Land	Angestellte/-r	über 50%	n		j		3			1,5,6,7,8,9												gleichbleibend	2.6	eher ja		3.4	1.2	1.3
305		41	w	BW	München	Stadt	Praxiseigner/-in	über 50%	n		j		2,3,6,9		1,2,3,6,9	1,2,3,5,6,7,8,9			1,9			9						steigend	3.6	eher ja		1,2,3,4	1.2	1,2,3,4,5	3.6
306		27	w	BW	München	Land	Angestellte/-r	über 50%	n		j	k.A.	1.2	1,2	1,2													kann ich nicht einschätzen	2.7	kann ich nicht beurteilen		4		5	1
307		50	w	BW	Gießen	Sonstiges	Praxiseigner/-in	über 50%	n		j	unterstützende Therapie	3			1,2,3,8												gleichbleibend	6.7	eher ja		3	1.2	1
308		66	w	BW	München	Stadt	Andere	über 50%	j	FTA Kleintiere + OphTHalmologie	n	andere Interessen	1	3														sinkend	6	ja		6		0
309		49	w	RP	Gießen	Land	Praxiseigner/-in	über 50%	n		j	Ergänzung zur "klassischen" Therapie	3,4,5,7			3,5,6	1,9	1,5,6,9		6,9								gleichbleibend	1,2,6,7	ja		3.6	1.2	1,3,5	4.5
310		45	w	RP	Gießen	Stadt	Angestellte/-r	über 50%	n		j	häufig gute Alternative	2.3		1,6,8	1,6												gleichbleibend	6.7	eher ja		3		1,2,3	3
311		50	w	RP	Gießen	Stadt	Praxiseigner/-in	über 50%	n		n	ich glaube nicht daran, es fehlen beweisende Studien zur Wirksamkeit	2		3													sinkend	0	kann ich nicht beurteilen		3	1,2,5,6,7,8,9,10,11	3.6	1.2		Placeboeffekt
312		56	w	BW	München	Land	Praxiseigner/-in	über 50%	n		j		1,2,3,5,8,11	1,2,3,5,6,7,8,9	1,2,3,5,6,7,8,9	1,2,3,5,6,7,8,9		1,5,9			1,8			1,2,9				steigend	1,2,3,5	eher nein		1,2,3,4		1,2,3,4,5
313		50	w	BW	München	Land	Praxiseigner/-in	über 50%			j		1,2,3,5,8,11	1,2,3,4,5,6,7,8,9	1,2,3,4,5,6,7,8,9	1,2,3,4,5,6,7,8,9		1,2,3,4,5,6,7,8,9			1,2,3,4,5,6,7,8,9			1,2,3,4,5,6,7,8,9				sinkend	1,2,3,6,7	eher ja		4.6		1
314		25	w	NR	Gießen	Stadt	Angestellte/-r	über 50%	n		j		0															kann ich nicht einschätzen	1.7	kann ich nicht beurteilen		2,3,6		1,2,4
315		60	w	RP	Hannover	Stadt	Praxiseigner/-in	über 50%	n		j		2,3,5,8		1,2,3,5,9	6,8		9			8							gleichbleibend	3,6,7	eher ja		4.6		3.5
316		39	w	BW	Gießen	Stadt	Praxiseigner/-in	über 50%	j	GPCert Innere Medizin	n	GPCert Innere Medizin	3.6			6			1,9									kann ich nicht einschätzen	0	kann ich nicht beurteilen		2,3,5		1,2,4
317		50	w	BW	Hannover	Land	Praxiseigner/-in	über 50%	n		j		3,5,8			3,8,9		9			8							steigend	2,3,6	eher ja		3.4		1,2,3	3.5
318		49	m	WL	Leipzig	Stadt	Praxiseigner/-in	über 50%	n		j	Ergänzung zur Schulmedizin	2,4,6		10		9		1,9								Internistik	gleichbleibend	2,3,4	eher ja		3,4,6	8,10,1,2	1,2,3	6
319		36	w	NR	Hannover	Stadt	Angestellte/-r	über 50%	n		n	k.A.	0															steigend	0	eher ja		3.4		3.4
320		31	w	BW	Hannover	Land	Angestellte/-r	über 50%	j	Dr. med. vet.	j	Komplementärmedizin wissenschaftlich nicht haltbarer Unfug ist	3			1,3,5,7,9												steigend	6	eher ja		3	1,2,4,8	1.2	3
321		35	w	HE	Hannover	Land	Praxiseigner/-in	über 50%	n		j	k.A.	1,2,3,4,5,8,9	6,7	6,7,9	6,8,9	9	9			8	9						steigend	2.6	ja		3	1.2	1.2
322		68	m	NS	Hannover	Land		über 50%	n		j		2.5		1,6,9			2,5,9										steigend	2,3,7	kann ich nicht beurteilen		3.4	2	1,2,4
323		31	w	BW	München	Stadt	Angestellte/-r	über 50%	n		j	k.A.	2		9													kann ich nicht einschätzen	7	kann ich nicht beurteilen		2,3,4		1,2,3
324		38	w	BW	Gießen	Stadt	Angestellte/-r	über 50%	j	Augen	j		1,5,6	1,3,8,9				5,9	9									gleichbleibend	6.7	eher ja		3,4,5	1	2.3
325		55	w	SH	BE	Stadt	Praxiseigner/-in	über 50%	n		j		2.3		3,7	1,3												gleichbleibend	1,6,7	eher ja		2,3,4		1.2
326		46	m	BW	Gießen	Stadt	Praxiseigner/-in	über 50%	n		j	gute Ergänzung zur Tiermedizin	2,5,8,12		3,9			5			8				Bioresonanz	5		gleichbleibend	2.6	eher nein		2,4,6	1	1.2	12
327		48	w	RP	München	Land	Praxiseigner/-in	über 50%	n		j		2		1,3,7,8													gleichbleibend	9	kann ich nicht beurteilen	problemorierte Lösungssuche	3		2.6	1.2		Behandlungsmöglichkeit die die klass. Schulmedizin erweitern kann
328		50	w	BW	München	Stadt	Sonstiges: freie Mitarbeiterin	über 50%	n		j	ich sie für gut/wirksam halte	1.2	1,3,5,6,7,8,9	1,3,5,6,7,8,9													steigend	1,2,3,6	eher nein		0		1,3,5
329		48	w	BW	Gießen	Land	Angestellte/-r	über 50%	n		j	gute Ergänzung, hohe Nachfrage	1,2,5,6,8,11	4	1,2,3,5,6,7,9			1,6,9	1,9		8			1,2,3,5,6,9				steigend	1,2,3,4,6,7	nein		1,2,3,4,5,6		1,2,3,4,5,6			weniger Antibiotikaresistenzen
330		45	w	WL	Hannover	Land	Praxiseigner/-in	über 50%	n		j		2,6,8		1,3,5,8,9				9		8							steigend	2.4	eher nein		3		1,2,3,5
331		44	w	BW	Hannover	Stadt	Praxiseigner/-in	über 50%	j	Augenheilkunde	n	ich an die Wirksamkeit nicht glaube	0															gleichbleibend	0	kann ich nicht beurteilen		3		0
332		60	m		Hannover	Stadt	Praxiseigner/-in	über 50%	j		j	notwendig	2,3,5,8,9,11		1,3,5,6,7,9	1,3,4,5,6,7,8		1,3,5,9			5,7,8	1,3,5,7,9		1,3,5,7,9				steigend	2.3	eher nein		1,3,4,6	1,2,3,4,5,6,7,8,9,10,11	1,2,3,5	1,2,3,4,5,6,7,8,9,10,11
333		36	w	BW	Gießen	Land	Praxiseigner/-in	über 50%	n		j		2,3,4,7		1,2,7,8,9	1,3,5,9	1,9			9								steigend	6	ja		3		1,2,3
334		40	w	HE	Gießen	Land	Angestellte/-r	über 50%	n		j		2,3,4,5,7,8		1,2,3,9	1,3,5,7,8	1,5,7,8,9	6,9		9	8							steigend	3,6,7	eher nein		4.6		1,2,3,5	4.5
335		35	m	BW	München	Stadt	Praxiseigner/-in	über 50%	n		j	wertvolle Alternative	2,3,5		1,3,5,6,7,8,9	1,3,5,6,7,8,9		1,5,6,9										steigend	1,2,3	kann ich nicht beurteilen		3.6		1,2,3,5	3.5
336		50	w	HE	München	Land	Praxiseigner/-in	über 50%	n		j		1,2,3,8,11	1,2,3,5,6,7,8,9	1,2,3,5,6,7,8,9	1,2,3,5,6,7,8,9					1,8			1,2,3,5,6,7,9				steigend	2,3,4,6,7	nein		3.7	1.2	1,2,3,4,5,6	1,2,3,4,5,6,7,8,9,10,11	Druck durch intollerante Kollegen z.B. in Internetforen	Erfüllung der ABLeitlinien, Vermeidung Einsatz
337		63	w	BW	München	Land	Praxiseigner/-in	über 50%	n		j	es auch Sinn macht	2.5		2,3,4,6,7,8,9			5										gleichbleibend	2,3,6	kann ich nicht beurteilen		3.4		1.5
338		40	w	BW	München	Stadt	Angestellte/-r	über 50%	n		j	k.A.	1,2,3,4,8,9	6	1,2,6,8	2,3,5,9	9				8	9						steigend	1,2,3,6,7	eher ja		3,5,6	1.3	1,2,3,5	4.9
339		46	w	BW	München	Land	Praxiseigner/-in	über 50%	n		j		1,3,4,5	1,2,3,5,6,7,8,9		1,2,3,5,6,7,8,9	9	9										steigend	3.5	ja
340		58	m	RP	BE	Stadt	Praxiseigner/-in	über 50%	j	Betreuung Pferdesportveranstaltungen	j	ich die Erfahrung habe, dass es nichts bringt	2.4		1,2,3,9			10									Atemstimulannz Neugeborene, Analgesie	kann ich nicht einschätzen	2,7,9	Erfahrungen
341		42	w	BW	München	Stadt	Andere	über 50%	n		j		3			1,9												kann ich nicht einschätzen	1,2,6	kann ich nicht beurteilen		1,2,3,4,5		1.2
342		42	m	NR	Leipzig	Stadt	Praxiseigner/-in	über 50%	n		k.A.	k.A.	1	1,3,8,9														gleichbleibend	1.7	kann ich nicht beurteilen		3.6
343		46	w	BW	München	Land	Praxiseigner/-in	über 50%	n		j	ergänzend gut wirksam, Besitzerwunsch	1,2,3,6	1,2,5,7,9	1,2,5,7,9	1,2,3,5,7,8,9			9									steigend	1,2,6,7	eher ja		3.4	1,2,3,4,5,6,7,8,9,10,11	1,2,3	1,2,3,4,5,6,7,8,9,10,11
344		46	m	BB	BE	Land	Praxiseigner/-in	über 50%	j	FTA Kleintiere	j		1,2,3	3	1,3	1,3												gleichbleibend	2,3,6,7	ja		2,3,4	8,4,7	1,2,3	2,3,6
345		56	m	HE	Gießen	Land	Praxiseigner/-in	über 50%	n		j	zunehmendes Interesse/Kunden	1.2	1,3,5,9	1,5,6,9													steigend	2,3,6	eher nein		0		2,3,5
346		50	w	BW	Gießen	Land	Praxiseigner/-in	über 50%	n		j		1,2,3,5,8,10,11	1,2,3,4,5,6,7,8,9	1,2,3,4,5,6,7,8,9	1,2,3,4,5,6,7,8,9	1,2,3,4,5,6,7,8,9	1,2,3,4,5,6,7,8,9	1,2,3,4,5,6,7,8,9	1,2,3,4,5,6,7,8,9	1,2,3,4,5,6,7,8,9	1,2,3,4,5,6,7,8,9	1,2,3,4,5,6,7,8,9	1,2,3,4,5,6,7,8,9				steigend	1,4,5	nein		2.3	1,2,3,10	1,2,3,4,5	1,2,3,4,5,6,10,11
347		50	w	RP	Gießen	Stadt	Angestellte/-r	über 50%			j	großes Potential	0															kann ich nicht einschätzen	1,2,7			0		1,2,5
348		43	w	BW	Hannover	Stadt	Praxiseigner/-in	über 50%	n		j		1,2,8,10	1,3,5,7	1,2,3,5,6,7,8,9						8		2					steigend	1,2,3,6	eher nein		1,23,4	1	2,3,4,5
349		60	w	RP	Gießen	Land	Angestellte/-r	über 50%	n		j		2,3,5,6,8		1,2	1,2		5	9		8							steigend	1.2	eher nein		3		1.2
350		46	w	BW	München	Land	Angestellte/-r	über 50%	n		j	gute Ergänzung zur Schulmedizin, Wunsch d. Besitzers	2,3,4,5,6		1,3,5,6,7,8,9	6,8,9	9	9	1,9									steigend	6.7	kann ich nicht beurteilen		3.6	1.2	2.3	4.6
351		30	w	HE	Gießen	Stadt	Sonstiges: Doktorand	über 50%	n		j	sinnvoll als Ergänzung zur Schulmedizin	0															kann ich nicht einschätzen	1.3	eher ja		3,4,7	1,2,3	1	1,2,3,4,5,6,7,8,9,10,11	ersetzt (anfangs) nicht klass. Arzneimittel
352		29	w	BW	Gießen	Land	Angestellte/-r	über 50%	n		j	viele Besitzer interessiert sind, man alle Alternativem im Blick haben sollte	1.3	1,7,9		3												steigend	1.2	eher nein		4		1,2,3	1,2,3,5,6
353		32	w	BW	München	Stadt	Angestellte/-r	über 50%	n		j	wo Schulmedizin nicht/nicht mehr hilft ist es schön zusätzliche Möglichkeiten zu haben	1,2,3,4,5,7	1,2,3,5,9	1,2,3,9	1,2,3,5,9	9	3,5,10		9							Wundheilung	gleichbleibend	7	kann ich nicht beurteilen		3.7		1,2,3,4,5	1,2,3,4,5,7	zum Teil sind Produkte sehr teuer bei unsicherer Wirkungslage
354		38	m	BW	München	Stadt	Angestellte/-r	über 50%	n		n	k.A.	0															gleichbleibend	0	ja		3		0
355		38	w	BW	Gießen	Land	Praxiseigner/-in	über 50%	n		j		3.7			1,3,5,6,8,9				5,6,9								steigend	1,2,6,7	eher ja		3	1.2	1,2,3,4,5
356		54	w	BW	Mailand Italien	Land	Praxiseigner/-in	über 50%	n		k.A.		2,4,7		3,5,6,7		3,7,9			5								steigend	6.7	eher ja		0		0
357		51	w	BW	Perma Italien	Land	Angestellte/-r	über 50%	n		j		1,2,8	1,2,3,5,6,9	1,2,3,5,6,9						8							steigend	6.7	kann ich nicht beurteilen		4		1,2,3,5
358		55	w	BW	BE	Land	Praxiseigner/-in	über 50%	n		j	Alternative	1.5	1,8				5										steigend	2.7	eher ja		3,4,7	8,7,5	2.3		zu viel Esotherik
359		55	w	BW	BE	Land	Praxiseigner/-in	über 50%	n		j	überzeugte Schulmedizinerin	0															gleichbleibend	2,8,9	kann ich nicht beurteilen	Studien	3	1.2	3.4
360		44	m	BW	Gießen	Stadt	Praxiseigner/-in	über 50%	n		j	weniger Nebenwirkung, gute Wirksamkeit	2.3		8,3	3,6												steigend	6	kann ich nicht beurteilen		3.4		1,2,3,4,5	2.3
361		50	w	BW	Leipzig	Land	Praxiseigner/-in	über 50%	j	Akupunktur, HomöopaTHie	j	Ergänzung weiter führt	1,2,3,4,5,6,7,8,9	1,2,3,5,8,9	2,3,6	3,9	1,3,9	1,3,5,6,8,9	3,9	9	8	9						steigend	2,3,5	ja		7	1,2,3,4,5,6,7,8,9,10,11	1,2,3,5	1,2,3,4,5,6,7,8,9,10,11	seitens Patientenbesitzern oft Weg zu Tierheilpraktiker aus vermeintlichen Kostengründen
362		69	w	BW	München	Stadt	Praxiseigner/-in	über 50%	j	FTA Klein- und Heimtiere	k.A.	k.A.	1,2,3,5	2,3,7	9	9		9										gleichbleibend	4.6	ja		2.3		1.3
363		51	w	BW	München	Land	Praxiseigner/-in	über 50%	n		j		5,6,7					5,9	7,9,10	5							Prävention	steigend	1,2,3,4,5,6,7	eher nein		1,2,3,4	1,2,3,4,5,6,7,8,9,10,11	1,3,4,5	6.7
364		51	m	BW	BE	Land	Praxiseigner/-in	über 50%	n		j	wer hilft hat recht	2,3,5,10		1,2,5,6,8,9	1,6		3,9					1,2,5,6,8,9					steigend	2,3,4,6,7	eher ja		2.3		1,2,3,5
365		58	w	BW	BE	Land	Praxiseigner/-in	über 50%	n		j	offen für alles	1,3,9	0,1,5,7,8		0,1,5,7,8						8						gleichbleibend	6.7	eher nein		1,2,3,4,7		1.2	1,3,9	in unserem LK fährt sog. Tierambulanz die jedem Tier Traumeel inj. und den Besitzern glauben macht, sie seien TÄ, also fehlende Gesetzeslage
366		46	w	BW	München	Land	Praxiseigner/-in	über 50%	j	FTA Kleintiere	j		2,4,5,9		1,2,7,9		1,9	9				9						steigend	2,3,4	ja		4	1,2,3,4,5,6,7,8,9,10,11	1,2,3	1,2,3,4,5,6,7,8,9,10,11
367		41	w	BW	München	Stadt	Praxiseigner/-in	über 50%	j	EASVA Chirurgie	j	Schulmedizin an ihre Grenzen kommt	5.6					9	9									steigend	1,2,3,7	eher nein		1,2,6	1.2	1,3,4	5.6
368		53	m	BE	BE	Stadt	Praxiseigner/-in	über 50%	n		j		1,2,3,4,5,6,8,9	1,2,3,5,6,7,8,9	1,2,3,5,6,7,8,9	1,2,3,5,6,7,8,9	2,3	9	1,9		8	9						gleichbleibend	2,3,4,6	ja		0		1.2
369		45	w	BE	BE	Stadt	Angestellte/-r	über 50%	n		j		1,2,3,8,11	1,2,3,5,6,7,8,9	1,2,3,5,6,7,8,9	1,2,3,4,5,6,7,8,9					8			3				steigend	2,4,6,7,8	ja		0		1
370		35	w	BE	Hannover	Stadt	Angestellte/-r	über 50%	n		j		2		1,2,3,5,6,7,9													steigend	1,2,3,7	eher ja		4		1
371		49	w	BW		Stadt	Angestellte/-r	über 50%	n		j	sinnvolle (Zusatz-)Therapie möglich	2.4		1,3,6		9											gleichbleibend	2,3,6	eher ja		6	4	1,2,5	1,2,3,4,5,6,7,8,9,10,11
372		35	w	BW	München	Land	Angestellte/-r	über 50%	n		j	hilft oft	2.3		1,9	6,8												steigend	2.7	nein		2,3,4		1,2,3
373		41	m	BW	München	Land	Praxiseigner/-in	über 50%	n		j	damit Geld verdient ist	1,2,4,12	6,7,9	5,6,7		1,2,9								Bioresonanz	1,2,3,4,5,6,7,8,9		steigend	4.5	nein		0		1,3,4	12
374		45	m	BB	BE	Stadt	Praxiseigner/-in	über 50%	n		j		1,2,3,8	1,2,3,6,8,9	1,2,3,6,8,9	5,6,9					8							gleichbleibend	2,6,7	eher ja		0		1,2,5	1,2,3,4,6
375		58	w	BW	München	Land	Sonstiges: Vertretung	über 50%				es funktioniert oft	2.8		2,3,5,6,7,9						8							gleichbleibend	2,6,7	eher nein		1,2,6		1,2,3,4,5
376		69	w	BW	München	Land	Praxiseigner/-in	über 50%	n		j	es Wirkung zeigen kann	2,3,5		1,3,7	1,3		6,9										gleichbleibend	1.2	eher nein		3,4,6		0
377		54	m	BW	Gießen	Stadt	Praxiseigner/-in	über 50%	n		k.A.		4,7,9				9			5		9						gleichbleibend	1.2	ja		3	1,2,3,5,6,8,10,11	4	4,7,9
378		45	w	BW	München	Land	Praxiseigner/-in	über 50%	n		j		5					3,5,6										steigend	5.7	eher nein		3,4,6	5	1,2,3	5
379		29	w	BY	München	Land	Angestellte/-r	über 50%	n		j		3.6			1,3,6,9			9									kann ich nicht einschätzen	1,2,3,6,7	kann ich nicht beurteilen		2,3,4	1	1,2,3,5	3.6
380		41	w	SL	München	Land	Praxiseigner/-in	über 50%	n		j		2		1,2,3,5,6,7,9													gleichbleibend	2,3,6,7	eher ja		3		1,2,3,5
381		53	w	BY	München	Land	Praxiseigner/-in	über 50%	n		j	die meisten Krankheiten durch Naturheilkunde längerfristig ausheilen	1,2,3,4,6,8,11	1,2,3,4,5,6,7,8,9	1,3,5,6,10	1,2,5,6,9	10		1,2,9		8			1,2,3,5,6				steigend	2.4	nein		4		2,3,5
382		49	m	BW	München	Stadt	Praxiseigner/-in	über 50%	j	FTA Klein- und Heimtiere	n	unwirksam	0															sinkend	0	kann ich nicht beurteilen		3		0
383		42	m	RP	BE	Land	Praxiseigner/-in	über 50%	n		j	k.A.	1,2,3,8,9,11	8	1,2,3,6,7,8,9	1,3,7					8	9		1,3				steigend	1,2,5	eher nein		1,2,3		1,2,3,5
384		27	w	HE		Land	Angestellte/-r	über 50%	n		j	unterstützende Therapie	2,3,5,6,7		1,5,6,8	1,5,6,8		10	1,9	1,9,10							Wundheilung	steigend	2,3,7	eher nein		3,4,6	11	1,3,4,5	6
385		45	w	BW	Hannover	Land	Praxiseigner/-in	über 50%	n		j	Behandlungsalternativen und Kundeninteresse	2.3		3,9	1												gleichbleibend	2,3,6	eher ja		3		1
386		52	m	BW	Gießen	Stadt	Praxiseigner/-in	über 50%	n		k.A.	k.A.	2		1,3,6,9													gleichbleibend	6	ja		3.4		1.3
387		56	w	NR	BE	Stadt	Angestellte/-r	über 50%	n		j	ich noch keinen zwingenden Beweis für Wirksamkeit sehe	3,4,6			1,2,3,7,8,9	9		1,9									steigend	3,6,7	eher ja		3	1.2	3.4	4.6
388		59	m	BY	BE	Land	Praxiseigner/-in	über 50%	j	HomöopaTHie	j		2.8		2,3,5,6,8,9						8							steigend	3	eher nein		4.6		1,2,5
389		60	m	BW	BE	Land	Praxiseigner/-in	über 50%	n		j	eine Spektrumserweiterung immer sinnvoll ist	1.2	1,3,5,9	2													steigend	3.6	eher nein		6	1	1.2
390			w	RP	Hannover	Stadt	Angestellte/-r	über 50%	n		j	große Nachfrage	1,2,5,9	2,5,6,9	6,9			9				9						steigend	1,6,7	kann ich nicht beurteilen		2.3		2,3,5
391		59	w	HE	Gießen	Land	Praxiseigner/-in	über 50%	n		j	unterstützende Therapie	2,3,5,6,8,10		1,2,3,5,6,7,8,9	5,6,9		1,5	1		8		1					steigend	2,3,6,7	eher ja		4,5,6		1,2,3,5
392		56	m	RP	Hannover	Land	Praxiseigner/-in	über 50%	n		n	unwirksam, nicht evidenzbasiert	0															sinkend	0	kann ich nicht beurteilen		3,4,7		0		eine klassische homöopathische Anamnese ist beim Tier nicht ernsthaft möglich
393		34	w	BW	München	Stadt	Angestellte/-r	über 50%	n				1,4,5	3			2	9										steigend	6.7	eher nein		2	1.4	3.4	4
394		40	w	BW	Gießen	Land	Angestellte/-r	über 50%	n		j		2,3,6		1,3,6,9	3,6,9			1,9									gleichbleibend	1,2,6	eher nein		1,2,3	1.8	1,2,3	4,5,6
395		48	w	BW	Gießen	Stadt	Praxiseigner/-in	über 50%	n		j		1,2,3	1,2,3,5,9	1,2,3,5,9	1,3,5,9												gleichbleibend	1,2,3,6	eher nein		4		1.3
396		57	w	BW	Hannover	Land	Angestellte/-r	über 50%	n		j		1,2,9,11	5	5,6,7,9							9		1,2,6,9,10			Neurologie	gleichbleibend	3			1,2,3		1.3
397		54	m	BW	Hannover	Land	Praxiseigner/-in	über 50%	j	FTA Klein- und Heimtiere	n	selber über 10 jhre angewandt und mehr als Placebo gibt es nicht, Ausnahme Laser	5					1,5,9										gleichbleibend	9	ja	Mitglied der AG Laser in der DVG	3.7		0	5	im Moment Verbotsverfahren der EU angestrebt
398		35	w	BW	BE	Land	Praxiseigner/-in	über 50%	n		j		0															gleichbleibend	2.7	ja		3	1,2,4,5,6,7,8,9,10,11	4
399		46	m	BW	München	Land	Praxiseigner/-in	über 50%	n		j	k.A.	2.5		1,2,3,5,9			5,9											3.6	ja		3.4		1,2,5
400		68	w	RP	Hannover	Stadt	Praxiseigner/-in	über 50%	j	VerhaltensTHerapie	j	sehr gut ergänzt	1,2,3	3	3,6,8,9	8,9												steigend	2,6,7	eher ja				1.3
401		55	w	BW	München	Land	Praxiseigner/-in	über 50%	j	FTA Klein- und Heimtiere	j		2		2,3,5,6,9													gleichbleibend	3.6	ja		3.4		1.2
402		39	m	RP		Land	Praxiseigner/-in	über 50%	n		j		1,2,3,5,7															gleichbleibend	1,2,3,4,8					1,2,3,4,5
403		39	w	BW	München	Land	Praxiseigner/-in	über 50%	j	FTA Klein- und Heimtiere	j	umfassendere Therapie	2.8		1,2,5,8,9						8							steigend	2,3,4,6,7	eher nein		3		1,2,3,5	1.2
404		57	w	BW	BE	Land	Praxiseigner/-in	über 50%	j	FTA Klein- und Heimtiere	j	gehört dazu	2,5,6		1,2,3,5,6,9			9	9									steigend	1,2,3,6,7	eher nein		3.4	5	1,2,3,5	2
405		42	m	BW	Bruo/Tschechien	Stadt	Praxiseigner/-in	über 50%	n		j		3.7			1,3,5,6,7,8,9				9								steigend	1,2,3	eher ja		3.4	3	1.5	1,2,3,4,5,6,7,8,9,10,11
406		55	w	BY	München	Stadt	Praxiseigner/-in	über 50%	n		j		2.5		1,6,8			9										steigend	2.3	eher ja		3,4,6	4,8,10	1,2,3	5
407		60	w	HE	Gießen	Stadt	Praxiseigner/-in	über 50%	n			das Klientel vermehrt nachfragt	2		1,2,5,8,9													steigend	1.2	eher ja		4,5,6		1,2,3
408		29	m	BW	BE	Stadt	Angestellte/-r	über 50%	n		n	v.a. Unwirksamkeit	2		1,3,9													kann ich nicht einschätzen	0	kann ich nicht beurteilen		3	1,2,4	0
409		50	w	BW	München	Stadt	Angestellte/-r	über 50%	n		j	k.A.	1,2,5,6	1,2,3,6	1,2,3,6			9	9									gleichbleibend	2.6	eher nein		1,3,4,6	1.2	1,2,3	1,2,6
410		32	w	BW		Stadt	Angestellte/-r	über 50%	n		n		2.3		3	6												kann ich nicht einschätzen	7	kann ich nicht beurteilen		3		3
411		30	w	RP	Leipzig	Stadt	Angestellte/-r	über 50%	n		j	bei milden Erkrankungen oder unheilbaren Krankheiten unterstützt werden kann	1,2,3,5,6,11	1,2,3,6,8,9	1,2,3,6,8,9	6,9		3,10	10					3			Wundbehandlung	gleichbleibend	6.7	ja		7		1.5	5.7	bei ernsthaften Erkrankungen sollte es die Schulmedizin nicht ersetzen sondern unterstützen
412		54	w	RP	Gießen	Land	Praxiseigner/-in	über 50%	n		j		2.5		1,3,5,8,9			9										gleichbleibend	2,3,6,7	eher nein		1,2,3,4		1.4
413		46	w	BW	Gießen	Stadt	Praxiseigner/-in	über 50%	n		j	erweiterte Diagnostik- und Behandlungsoptionen	2,3,4,6,8,9,10,11		1,2,3,5,6,7,9	1,3,5,6,9	9		9		8	9	1,2,3,5,6,7,9	1,2,3,5,6,7,9				gleichbleibend	2,3,6	kann ich nicht beurteilen		4.6	6,9,4	1,2,5	4.6
414		52	m	BY	München	Stadt	Praxiseigner/-in	über 50%	n		j		1,2,3,5,6,7	1,2,3,5,6,7,8,9	1,2,3,5,6,7,8,9	5,6,8		2,5,9	9	3,5,6								gleichbleibend	1,2,4,5,6,7	ja		7	1	1,2,3,5	1,2,3,4,5,6,7,8,9,10,11	negative Evidenzstudien aus Humanmedizin
415		24	w	BY	München	Stadt	Angestellte/-r	über 50%	n		j	Laser als Alternative zu chirurgischem Eingriff	0															kann ich nicht einschätzen	2,3,7,8	kann ich nicht beurteilen		2,3,4	1,8,2	1,3,4	3.1
416		39	w	RP	Gießen	Land	Angestellte/-r	über 50%	n		n		2,3,5,9		1,6,7,9	5,9		1,5,9				9						steigend	1.2	eher nein		3		3.4
417		42	w	RP	Leipzig	Land	Angestellte/-r	über 50%	n		k.A.	k.A.	2,3,5,6,9		3,7	1,6,8,9		9	9			9						gleichbleibend	8	eher ja		3.4	8	2,3,4	3
418		38	w	BW	München	Stadt	Angestellte/-r	über 50%	n		j		1.2	1,2,6	1,2,6													steigend	6.7	eher ja		4		1
419		26	w	BW	München	Land	Angestellte/-r	über 50%	n		j	es eine gute Unterstützung zur Schulmedizin sein kann	8.9								8	1,9						steigend	1.7	kann ich nicht beurteilen		1.4	1.2	1,3,5	1.2
420		50	m	BW	Gießen	Stadt	Praxiseigner/-in	über 50%	n		n	Schulmediziner	0															kann ich nicht einschätzen	0	kann ich nicht beurteilen		3,4,6		1			*
421		32	m	BW	Perugia (Italien)	Stadt	Angestellte/-r	über 50%	n		k.A.	k.A.	1,3,6	1,3,8		6,9			9									gleichbleibend	1,2,6,7	kann ich nicht beurteilen		2.3
422		33	w	BW	München	Land	Angestellte/-r	über 50%	n		j	k.A.	2.5		1,2			9										gleichbleibend	1.2	eher ja		3.4		1,2,5	5.6
423		65	m	BW	Knoxville, TN, USA	Stadt	Sonstiges: Vertretung	über 50%	n		n		1,2,9	2,3	2,3							9						gleichbleibend	7	ja		3	1,2,8,3,10	0
424		47	w	RP	Leipzig	Stadt	Praxiseigner/-in	über 50%	n		j	ergänzend zur Schulmedizin	1,2,3,4,7,10	1,2,6,7,8,9	1,2,3,5,6,7,8,9	1,2,3,4,5,6,7,8,9	1,3,9			9			1,2,3,5,6,7,8					gleichbleibend	1,2,3,4,6	eher ja		2,3,4	1	1,2,3,5	4
425		50	w	BW	BE	Land	Praxiseigner/-in	über 50%	n		j	es funktioniert	1,4,5,8,12	1,2,3,5,6,8,9			9	10			8				Heilpilze	1,2,5,9	Schmerztherapie	steigend	2	kann ich nicht beurteilen		0		1,2,5
426		37	w	RP	München	Stadt	Angestellte/-r	über 50%	n		n	k.A.	0															kann ich nicht einschätzen	0	kann ich nicht beurteilen		1,2,3	1.2	0
427		54	m	BW	München	Land	Praxiseigner/-in	über 50%	n		n	mangelnde Nachfrage/Interesse/Bereitschaft der Klientel in meiner Praxis	0															gleichbleibend	0	kann ich nicht beurteilen		4.6		1,2,3
428		40	w	HE	Gießen	Land	Angestellte/-r	über 50%	n		j		1,3,4,5,6,7,8	1,6,7,8,9		1,7	9	1,5,9	9	9	8							steigend	6.7	eher nein		5.6	3	1,3,5	5
429		53	m	NR	Wien	Stadt	Praxiseigner/-in	über 50%	n		j	k.A.	1,2,5	1,2,3,8,9	1,2,3,8,9			5										gleichbleibend	2.3	ja		2.3	8,4,3	1.5	1.2
430		39	w	HE	Hannover	Stadt	Angestellte/-r	über 50%	n		j		3			1,6,8,9												steigend	1	kann ich nicht beurteilen		2.3		1,2,3
431		28	w	S	Wien	Stadt	Praxiseigner/-in	über 50%	n		j	k.A.	4.9				1,5,7,9					1,9						kann ich nicht einschätzen	1,2,3	eher ja		1,2,3	1.2	1,2,3,4,5	4.9
432		49	w	BW	Gießen	Stadt	Angestellte/-r	über 50%	n		j	k.A.	2		2,3,9													gleichbleibend	2.6	eher ja		1,2,3,4		1,2,3,5
433		43	w	BW	München	Stadt	Praxiseigner/-in	über 50%	n		j	k.A.	1,2,7,8,9	1,3,7,8,9	1,3,5,7,8,9					9	1,8	1,9						gleichbleibend	2.3	eher nein		3.4		1.3
434		47	m	BW	BE	Stadt	Praxiseigner/-in	über 50%	n		j		2,3,11		1,3,6,8,9	1,6								1,3				steigend	1,3,6,7	eher nein		3.4		1.3
435		45	w	BW	Hannover	Land	Angestellte/-r	über 50%	n		j	große Nachfrage seitens der Besitzer	2.3		1,3,8,9	1,3,8,9												steigend	2.6	kann ich nicht beurteilen		3.4		1.3	3,4,6
436		39	w	RP	München	Stadt	Praxiseigner/-in	über 50%	j	FTA Kleintiere	k.A.	k.A.	1,2,3	1,9	1,9	1												steigend	1,6,7	eher ja		3,4,5,6		1,2,3
437		47	m	S	Leipzig	Stadt	Praxiseigner/-in	über 50%	j	FTA Klein- und Heimtiere	j	Tierärzte dürfen Therapie nicht aus der Hand geben, gehört nicht in die Hand von Laien	1,3,5,9	2,7		3		5,9				1						steigend	6.7	ja		3.6	1.2	2.6	5		Alternativen bei Verlust des Dispensierrechts
438		57	m		Gießen	Land	Praxiseigner/-in	über 50%	n		j		2.6		1,2,5,6,7,9				1,9									steigend	7	kann ich nicht beurteilen		3,4,6		1,2,3
439		38	m	BW	Gießen	Land	Angestellte/-r	über 50%	n		n	k.A.	0															gleichbleibend	0	kann ich nicht beurteilen		3		3
440		51	m	SL	BE	Land	Praxiseigner/-in	über 50%	n		j	sie sinnvoll ist	1,2,3	1,5,7,8	6	3,9												steigend	1,2,6	ja		4		1,2,5
441		54	w	NR	BE	Stadt	Praxiseigner/-in	über 50%	j	FTA Kleintiere	k.A.	k.A.	1,3,6,8	9		1,3			1,9		8							gleichbleibend	6	eher ja		3.4		0
442		35	w	BW	Gießen	Land	Angestellte/-r	über 50%	n		j	Neugier	2.3		1,3	1,2,3,5												gleichbleibend	2.6	kann ich nicht beurteilen		3,4,6	4	1.5	4.6
443		52	w	BW	München	Land	Praxiseigner/-in	über 50%	n		j	schon seit 30 jhren Fortbildungen	1,2,3,4,6,7,8,9,10,11	1,2,3,5,6,7,8,9	1,2,3,5,6,7,8,9	1,2,3,5,6,7,8,9	1,2,3,5,6,7,8,9		9	9	8	9	1,2,3,5,6,7,9	1,2,3,5,6,7,8,9				steigend	2.5	nein		0		1,2,3,4,5	10,11,9,3,4,6
444		67	m	BE	BE	Stadt	Praxiseigner/-in	über 50%	j	FTA Schwein	j		1,2,3	2,3,6	1,2,3,5	1,2,8												steigend	3.7	eher ja		3.4	1	1,3,4	3
445	4	34	w	BW	Leipzig	Land	Angestellte/-r	über 50%	j	Dipl. Ing. (FH)	j	steigende Nachfrage, Erweiterung Behandlungsmethoden	2,3,5,6,11		9	1,2,5,6,7,9		9,10	1.9					3			Wundheilung	steigend	1,2,7	ja		2,3,4,6	1,2,7,8,10	1,2,3,4	3,5,6
446	5	53	w	BW	Giessen	Land	Praxiseigner/-in	über 50%	n		j	Eigene positive Erfahrungen bei chronischer Krankheit	3,4,6			1,8,9,5	1,3,5,8,9		1.9									steigend	2,3,4	eher nein		2,3,4,6	1.2	1,2,3,5	4.6
447	6	36	w	NS	Berlin	Land	Angestellte/-r	über 50%	n		j	Teilweise interessante Ansätze; zusätzliches Angebot von vielen Tierbesitzern gewünscht	3,5			5		10									Wundbehandlung	gleichbleibend	1.2	kann ich nicht beurteilen		2,3,4	1,2,3,4,5,6,7,8,9,10,11	1.3	5.6
448	9	55	m	WL	Gießen	Land	Praxiseigner/-in	über 50%	n		n	In den letzten 200 Jahren hat die Medizin ein Vielfaches des Fortschritts erzielt, den sie in den 8000 Jahren davor erreicht hatte. Dies begründet sich ausschließlich darin, dass von der Empirik zur evidenzbasierten Methodik übergegangen wurde. Diese Voraussetzung erfüllt die Komplementärmedizin nicht, und die Naturheilkunde nur in wenigen Einzelfällen. D.h. nicht, dass die Empirik nicht auch nüt…	6,7						9	9								gleichbleibend	0	kann ich nicht beurteilen		3	1,2,4,8,9,10,11 + Bioresonanz	0
449	12	46	w	BE	Berlin	Stadt	Praxiseigner/-in	über 50%	n		j	Wissenschaftliches Interesse	3,6			1,6			1,9									steigend	1.9	kann ich nicht beurteilen	wissenschaftliche Veröffentlichungen	3,7		0		Anwendung nachgewiesen unwirksamer Methoden (Homöopathie, Bachblüten etc.) und da diese durch Tierärzte angewendet werden wird bei Laien der Eindruck erweckt, diese seien wirksam
450	14	28	w	BY	Gießen	Land	Angestellte/-r	über 50%	j	Promotion	n	Ich interessiere mich für evidenzbasierte Therapien wie Phytotherapie, aber nicht für jegliche Formen von Quacksalberei (Homöopathie, Bachblüten & Co). Medizin, die nachweisbare Wirkstoffe enthält, wie beispielsweise bei vielen Phytotherapie- Medikamenten der Fall, fällt für mich jedoch nicht unter "Komplementär-" oder "Alternativmedizin".	3,6,7			1,5,8,9			9,1	5,9,1								steigend	6.9	nein	Fachliteratur (via GoogleScholar)	2,4,7	1,2,8, Bioresonanz	3	1,2,3,4,5,6,7,8,9,10,11	Besitzern ist in den meisten Fällen überhaupt nicht bewusst, dass die genutzten Präparate keinerlei Wirkstoffe haben. Selbst Kollegen können teils extrem schlecht zwischen wissenschaftlichen Informationen und Werbeversprechen unterscheiden.
451	16	43	w	WL	Gießen	Stadt	Praxiseigner/-in	über 50%	n		j	Unterstützende Therapieformen	4,6															steigend	1,2,3,7	eher ja		2,3,4	1.2	1,2,3,4,5	6
452	18	40	w	BY	München	Land	Praxiseigner/-in	über 50%	j	GPCert Diagnostic Imaging	k.A.	Lediglich Naturheilkunde zur Unterstützung, keine Homöopathie, es sei denn, es ist Kundenwunsch. Der Placeboeffekt kann ja auch heilsam sein.	2,3,5		8	2,6,8		9										steigend	1,2,6,7	kann ich nicht beurteilen		3,4	1.2	1,3,4	3,4,5,6
453	21	55	w	BW	Gießen	Land	Sonstiges: Praxisvertretung	über 50%	j	Biologische Tiermedizin	j	Hatte bereits im Praktikum Homöopathie kennen gelernt und gesehen, dass es hilft, habe immer mehr Tierhalter, die das auch wollen; Erfolge mit naturheilkundlicher Therapie erlebe ich täglich.	1,2,3,5,8,10,11,12	3,6,8	1.2	1,6,9		9,5			3.8		1,2,3,7,8,9	1,2,3,9	Schüßler-Salze, Tierkinesiologie			steigend	1,2,3,4,5,6,9	eher nein	Gesellschaft für Ganzheitliche Tiermedizin	2,3,5,6	1	1,2,3,4,5	3,5,10,11
454	28	37	w	HE	Gießen	Land	Praxiseigner/-in	über 50%	n		n	Kaum wissenschaftlich belegbare Wirkung
455	30	62	w	HA	Hannover	Stadt	Praxiseigner/-in	über 50%	j	Zusatzbezeichnung Akupunktur	j	Als Ergänzung zur Schulmedizin	2,3,4,7,9		1,3,8	1,2,3,5,8,9	1,2,3,5,8,9			1,5,9		1, 9						steigend	3,5,9	eher nein	internship bei international tätigen KollegInnen	0		1,2,3,4,5	4.9
456	32	59	w	NS	Hannover	Land	Praxiseigner/-in	über 50%	n		j	sie ermöglichen ergänzende Therapien, weisen manchmal Möglichkeiten auf, die die Schulmedizin nicht hat oft sind sie weniger nebenwirkungsbehaftet grundsätzlich fasziniert mich die "Funktion" der Naturheilkunde	1,2,5,8,9,10,11	1,2,3,5,6,7,9	2,3,5,6,7,8,9,			9			8	9	2,3,5,6,7,8,9	1,2,5				steigend	2,3,5,6,7	kann ich nicht beurteilen		4.6		1,2,3,5,6	8,9,10		weniger Umweltbelastung durch Altmedikamente bzw der Medikamentenherstellung
457	34	59	w	NS	Hannover	Land	Praxiseigner/-in	über 50%	n		j	weil Schulmedizin ihre Grenzen hatte und hat, weil manche Probleme von Tier und Besitzer nicht mit normalen Medikamenten zu beheben sind, weil es mich immer schon gereizt hat, MEHR zu erfahren	1,3,5,8,9,10,11	1,2,3,5,7,8,9	1,2,3,5,7,8,9	5		9			8	9	1,2,3,5,6,7,8,9	1,2				steigend	2,3,5,6	eher ja		1,4,6		1,2,3,5
458	35	50	w	BY	Hannover	Land	Praxiseigner/-in	über 50%	n		j	Erweiterung des Behandlunsspektrums, von Tierbesitzern erwünscht	1,2,3,4,8	1,5,6,7,8,9	1,5,6,7,8,9	1	9				8							steigend	2,3,4,6	eher ja		4,6,7	1,2,4	1,2,3	1,2,4	ungenügende Honorierung im Vergleich zum arbeitsaufwand
459	36	65	m	HE	Gießen	Stadt	Praxiseigner/-in	über 50%	j	biol.Tiermedizin, Weiterbildungsermächtigung	j	mehr Behandlungsoptionen, weniger Nebenwirkungen, wirtschaftlicher Faktor	1,2,3,5,8,10,11	5.8	1,2,3,4,5,6,7,8,9	3		1,3,5,6			8		1,2,3,4,5,6,7,8,9	1,2,3,4,5,6,7,8,9				steigend	1,2,3,4,5,6,7	eher nein		4	1.8	1,2,3,4,5	5,10,11
460	37	56	w	HE	Gießen	Stadt	Praxiseigner/-in	über 50%	n		j	weniger nebenwirkung als Schulmedizin Schulmedizin oft nur Krankheiten verwaltende Therapie 8 Herzerkr, Diabetes)	3,5,10		1,2,3,5,7,8,9	1,2,3,5,6,7,8,9		9					1,2,3,5,7,8,9					steigend	1,2,3,4,5,6	eher nein		3	1.2	1,2,3,5	10.11
461	38	62	w	BY	München	Stadt	Praxiseigner/-in	über 50%	j	Zusatzbezeichnung Homöopathie	j	Sehr gute Erfolge bei chronischen Fällen mit minimalen Nebenwirkungen.	1,2,3,8,10	1, 2, 3, 4, 5, 6, 7, 8, 9	2,3,5,6,7,9	1,3,5,9					8		2,3,5,6,7,9					steigend	1,2,3,5,7	eher nein		5	1	1,2,3,5	1
462	39	46	w	NS	Hannover	Land	Praxiseigner/-in	über 50%	j	Akupunktur,Homöopathie	j	Ich praktiziere seit 20 Jahren erfolgreich naturheilkundlich	1,2,4,5,7,8,9	1,3,5,6,7,8,9	1,3,5,6,7,8,9		1,3,7,8,9	9		5,9	8	9						gleichbleibend	3.5	nein		0		1,2,3,5,6	1,2,3,4,5,6,7,8,9,10,11		Behandlung des Patienten und nicht der Krankheit
463	40	41	w	WL	Berlin	Land	Angestellte/-r	über 50%	n		j	vor dem Studium abgeschlossene Ausbildung zur Tierheilpraktikerin	1,2,3,7	1,3,5,9	1,3,5,9	3.6				9								steigend	1,2,6,7	eher nein		2,4,6,7	1,2,3,4,5,6,7,8,9,10,11	1,2,3,5	1,2,6	Kompetenzgerangel Tierärzte vs. Tierheilpraktiker
464	41	48	w	HE	Gießen	Stadt	Angestellte/-r	über 50%	n		j																							N/A
465	42	52	m	NS	Hannover	Land	Praxiseigner/-in	über 50%	j	Heilpraktiker	j	Aufgrund der gemachten positiven Erfahrungen	2,3,4,6,7,8		1,3,9	1,2,3,9	1,2,3,5,6,7,8,9		9	9	8							gleichbleibend	1,2,5	eher ja		7	1,2,3,4,5,6,7,8,9,10,11	2,3,5	1,2,3,4,5,6,7,8,9,10,11	bei chirurgischen Inerventionen oder lebensbedrohlichen Notfällen
466	44	74	m	SA	Berlin	Land	Sonstiges: Rentner, aber tätig	über 50%	j	Zusatzbezeichnung Homöopathie Fachtierarzt Schweine	j	Erweiterung der therapeutischen Optionen in alternativer Diagnostik (Vitalblutdiagnostik-Blutdunkelfeldmikroskopie) und regulativer Therapie (Isopathie, klassische Homöopathie, Homotoxikologie)	1,2,10,12												Vitalblutdiagnostik und Isopathie			steigend	1,2,3,5,6,9	nein	empirische Beobachtungen	0	Vitalblutdiagnostik,Blutdunkelfeld, isopathische Therapie	1,2,3,4,5	1,10,energetische Verfahren
467	45	30	w	BE	Berlin	Stadt	Angestellte/-r	über 50%	n		j	Naturstoffe/pflanzliche Wirkstoffe ergänzend zu konservativer Medikation finde ich sinnvoll	3			1,5,9,8,3,6,2												steigend	1,2,4,7	ja		1,2,3,4	1,2,9,10,11	1	3
468	46	30	w	BY	München	Stadt	Angestellte/-r	über 50%	n		j	Ich interessiere mich für diese Thematik, weil ich der Meinung bin, dass man viele Erkrankungen und deren Symptome durch Ernährung, Komplementärmedizin und Naturheilkunde in Kombination mit einer kausalen schulmedizinischen Therapie besser heilen kann. Zudem bedürfen leichtere Symptome oft nicht einer schulmedizinischen Versorgung. Darüber hinaus stehen auch viele Patientenbesitzer diesem Thema o…	3,6,8,10,11			8			9		8		1,2,3,6,8,9	1,2,3,6,8,9				steigend	1,2,3,4,6,7	eher nein		2,4,5,6	1.4	1,2,3,4,5	1,2,3,4,5,6,7,8,9,10,11
469	48	76	m	NS	Hannover	Stadt	Praxiseigner/-in	über 50%	j	Fachtierarzt f. Kleintiere	k.A.	Ich verweiseauf das Buch" Vorsicht Tierheilpraktiker" von Colin Goldner. Bioresonanu? Nosoden?Bachblüten? Für so manchen -Auch Kollegen - scheint die Erde noch immer eine Scheibe zu sein.	0															sinkend	0	kann ich nicht beurteilen		3	1,2,3,4,5,6,7,8,9,10,11	0
470	49	47	w	NS	Hannover	Land	Praxiseigner/-in	über 50%	n		n	habe mich dafür interessiert und festgestellt, dass alle verfügbaren Studien nicht seriös waren. Behandlungserfolge wurden ohne genaue Diagnostik der Grunderkrankung für die Naturheilkunde verbucht, etc.	0															gleichbleibend	0	ja		1,2,3,4	1.7	0	1,2,3,4,5,6,7,8,9,10,11
471	50	46	w	NR	Hannover	Stadt	Praxiseigner/-in	über 50%	n		n	nach 4 Jahren in einer homöopathisch arbeitenden Praxis als Assistentin sah ich keine objektiven Behandlungserfolge bei eigener Anwendung nach Verschreibung vom humanmedizinischen Arzt keine Wirksamkeit	5,9					5,9,10				9					Wundbehandlung	gleichbleibend	1.2	ja		3,4	1,2,8,10,11	1,3,4	5,6
472	51	38	w	NR	Hannover	Stadt	Angestellte/-r		j	Zusatzbezeichnung	n	Die "Beweis-Studien" der Homöopathie sind mehr als fraglich. Ein interessantes Buch zu dem Thema war für mich Natalie Grams, Homöopathie neu gedacht. Da auch Plazebos wirksam sind, habe ich mich damit abgefunden, dass ich diese Therapiericht so einordne. Seite 191 Mitte. "Die Homöopathie wirkt, weil wir als Homöopathen und weil unsere Patienten die Vorstellung haben, dass sie wirke. Etwas anderes…	0															sinkend	0	nein		2,3,7	4	3.4	3	ERkrankungsverschleppung ist in meinem Bereich ein extremes Problem. Das wird durch spezielle Tierheilerkontakte VOR Tierarztbesuch nur noch ausgeprägter. Leider können Laien hier nicht werten, sondern glauben dem, der am lautesten klappert.; Artenschutzprobleme TCM
473	52	58	w	NS	Hannover	Sonstiges	Praxiseigner/-in	über 50%	j	Homöopathie	j	Die Schulmedizin hat mich schon während des Studiums nicht überzeugen können. Praktiziere Homöopathie nach Hahnemann seit 26 Jahren mit sehr gutem Erfolg, besonders bei chronischen Krankheiten, schulmedizinisch austherapierten Fällen usw. Es wird der ganze Patient betrachtet, nicht nur ein Organ z.B.	1	1,2,3,5,6,7,8,9														steigend	2.5	eher nein		0	2	1,2,3,5	1
474	53	33	w	BW	JLU Gießen	Stadt	Praxiseigner/-in	über 50%	n		j	positive Erfahrungen bei eigener Behandlung, viele Problematiken schulmedizinisch nicht zufriedenstellend behandelbar	6,7,8						1,3,7,8,9	1,9	8							steigend	2,3,5,7	eher nein		1,2,4	6	1,2,3,4,5	6
475	54	41	w	BY	München	Stadt	Praxiseigner/-in	über 50%	j	Geobiologische Beraterin, Feng Shui Beraterin, Geomantin, APM-Therapeutin, Reikimeisterin, Fremdsprachenkorrespondentin	j	Ich interessiere mich sehr dafür. Wie soll man eine Leidenschaft mit dem Verstand begründen?	1,2,3,4,8,11,12	1,2,3,4,5,6,7,8,9	1,2,3,4,5,6,7,8,9	1,2,3,4,5,6,7,8,9	1,2,3,4,5,6,7,8,9				8			1,2,3,4,5,6,7,8,9	Reiki			steigend	1,2,3,4,5	nein		1,2,4		1,2,3,4,5	1,2,3,4,8,11,12
476	55	53	w	NS	Hannover	Land	Praxiseigner/-in	über 50%	n		j	integrative heilmethoden bieten diagnostik- und therapiesysteme, die imbalancen frühzeitig erkennen und behandeln. es macht einfach mehr spass, gesund zu erhalten anstatt flicken zu müssen (es ist natürlich ein segen, dass die schulmedizin so weit fortgeschritten ist, auch schwere pathologien wieder reparieren zu können!)	2,3,4,5,6	1,2,3,4,5,6,7,8,9	1,2,3,4,5,6,7,8,9	1,2,3,5,7,9	1,2,3,4,5,7,8,9	9	1,2,3,5,7,8,9									steigend	1,2,3,7,9	eher ja	renommierte ausbildungsstaetten auch im ausland	2,7	4.6	1,2,3,4,5	1,2,3,4,5,6,7,8,9,10,11	hauptproblem, exponentiell angewachsen in der letzten dekade: laienbehandler. davon gibt es anscheinend erheblich mehr als naturheilkundlich arbeitende kollegen !!!
477	58	38	w	BW	Berlin	Land	Praxiseigner/-in	über 50%	n		j
478	59	47	w	HE	Gießen	Stadt	Sonstiges: freie Mitarbeiterin	über 50%	j	Blutegel, Bioresonanz, Katzen	j	weil ich der Meinung bin, dass zum einen die Tierbesitzer aus eigener Erfahrung aufgeschlossener sind, zum anderen aber bei der (meiner Erfahrung nach) zunehmenden Anzahl an Zivilisationskrankheiten, Mängel in der Tierhaltung und -ernährung als auch Unverträglichkeiten die Behandlungshäufigkeit zunimmt, der Effekt mit schulmedizinischen Mitteln aber nicht befriedigend ist oder einfach der Cocktai…	2,3,4,5,6,7,8,11,12		1,2,3,6,7,9	1,3,5,9	1,5,6,9	1,5,9	1,9	1,3,5,6,9	8			3	Bioresonanz, FM und Medikamenten-Testung			steigend	1,2,3,4,5,6,7	eher ja		3,4,6,7	1,2,3,4,5,6,7,8,9,10,11	1,2,3,5,6		man sollte sich und die Verfahren nicht überschätzen...	Krankheitsvermeidung
479	60	47	w	S	Berlin	Stadt	Praxiseigner/-in	über 50%	j	Akupunktur	j	Es ist erstaunlich, welche Erfolge mit Komplementärmedizin/Naturheilkunde erreicht werden können. Beides ist bei Besitzern zunehmend gefragt. Es ist wichtig, dass Tierärzte diesen Bereich ebenfalls anbieten, da sie in der Lage sind, auch Grenzen zu erkennen und somit gut entscheiden können, ob Verfahren dieser Medizin allein oder nur begleitend eingesetzt werden sollten.	2,3,4,6,8		1,2,3,5,9	1,3,5	1,2,3,5,9		1,9		8							steigend	1,2,3,6,7	ja		4.6	1,2,3,4,5,6,7,8,9,10,11	1,2,3,4,5	2,3,4,5,6
480	61	43	w	WL	Hannover	Land	Praxiseigner/-in	über 50%	j	certified veterinary acupuncturist, certified canine rehabilitation practitioner, Fachtierärztin für Physiologie und physikalische Chemie	j	sehr gut in Kombination mit der Schulmedizin einsetzbar (entgegen vieler Meinungen) und auch sehr gute Erfahrungen in der Schmerztherapie als Monotherapie	1,2,4,5,6,8,9,10	1,2,3,7,8,9	1,2,3,7,8,9		1,3,5,7,9	9	1,9		8	9	2					steigend	1,2,4	eher ja		6	1.2	1,2,3,5	4,6,9
481	62	53	w	NR	Berlin	Stadt	Praxiseigner/-in	über 50%	n		j	1. weil die "normale" medizinische Versorgung sehr oft nicht ausreichend/zufriedenstellend ist, besonders bei chronischen Erkrankungen. 2. leichte Erkrankungen können meist ausreichend mit alternativen Heilmethoden geheilt/behandelt werden. 3. ist eine Parallelgabe mit der gängigen Medizin oft verbessernd für den Zustand des Patienten als eine alleinige allopathische Behandlung	2,3,5,7,8,10,11		1,2,3,5,6,9	1,2,3,5,6,9		5,9		9	8		1,2,3,5,6,9	1,2,3,5,6,9				steigend	1,2,3,4,5,6,7,9	ja	Kundenerfahrungen	2,4,5		1,2,3,5	1,2,3,4,5,6,7,8,9,10,11
482	63	31	w	BW	Leipzig	Land	Angestellte/-r	über 50%	n		j	Alternativen zur Schulmedizin	3			1,7												steigend	1,2,7	eher ja		1,3,6	5.11	1,2,3	3,5,6
483	64	34	w	BW	München	Land	Praxiseigner/-in	über 50%	n		j	das Lebewesen wird voll und ganz als Einheit gesehen und behandelt. kostengünstige und biologische Heilmethode. schonender und gesunderhaltender als die Schulmedizin	1,2,3,4,8	1,2,3,4,5,6,7,8,9	1,2,3,4,5,6,7,8,9	1,2,3,4,5,6,7,8,9	1,2,3,4,5,6,7,8,9				1,2,3,4,5,6,7,8,9			1,2,3,4,5,6,7,8,9				steigend	1,2,7	nein		0		2,3,5,6	1,2		gesündere Tiere
484	66	58	w	BE	Berlin	Stadt	Sonstiges: auf Honorarbasis	über 50%	n		j	arbeite seit 35 Jahren regelmäßig auch mit Naturheilkunde. zum Teil zusätzlich zur Schulmedizin, z.T. ausschließlich, auch bei "Austherapierten" oder denjenigen, die die klassische Therapien nicht oder nur sehr schlecht vertragen.	1,2,3,8,9,10,11,	8	1,2,3,5,6,7,8,9	2,5,7					8	9	1,2,3,4,5,6,7,8,9	1,2,3,4,5,6,7,8,9				steigend	1,2,3,5,6	eher nein		1,4,6	1.5	1,2,3,5	1,2,3,4,5,6,7,8,9,10,11
485	67	47	w	BY	München	Stadt	Praxiseigner/-in	über 50%	n		j	Wegen eigenen positiven Erfahrungen, Ergänzung der Schulmedizin aber auch Grenzen , Nachfrage, keine/wenige Nebenwirkungen.	1,2,3,7,8,11,12	1,3,4,5,6,7,9,8	1,2,3,6,7,9	9				1,3,9	8			1,3,6,7,9	Aromatherapie	8		steigend	1,2,3,4,5,7	eher nein		4,5,6,7	1,3,7	1,2,5	4,5,6	Bereitschaft der Besitzer die Zeit und Beratung zu honorieren während sie offener gegenüber THP sind, vielen ist nicht klar dass wir Tierärzte das auch können/könnten.
486	68	37	w	HE	Gießen	Sonstiges	Praxiseigner/-in	über 50%	j	Certified Veterinary Acupuncturist (IVAS), zertifizierte Pferde Osteopathie, certified veterinary chiropractor	j	Unterstützung der Schulmedizinischen Therapie im Zuge eines multimodalen Behandlungsansatzes	3,4,6,9															steigend	2,3,5,7	eher nein		1,2,3,4,6	1,2,3,4,5,6,7,8,9,10,11	1,2,3,5	4
487	70	62	w	HA	Hannover	Stadt	Praxiseigner/-in	über 50%	j	Akupunktur	j	als Ergänzung zur Schulmedizin	4,7,9				1,2,3,5,8,9			5,9		1, 9						steigend	1,2,3,4,5,8	eher ja		7		1,2,3,4,5	4	nichtakzeptanz der Kollegen
488	71	50	w	BY	Hannover	Land	Praxiseigner/-in	über 50%	n		j	habe schon oft gute erfahrungen mit alternativen Methoden gemacht, auch bei mir selbst	1,2,4,6,7	8	9.3		9,3		9	9								steigend	2,3,4,7	ja		3,7	1.2	1,3,5	1,2,4,6	wenig Toleranz der Universitären Kollegen gegenüber alternativen Methoden, was bei Überweisungen an die Universität manchmal als schwierig erweist. Beispiel ein lahmes Pferd, das unter anderem chiropraktisch vorbehandelt wurde und diese Methode als Scharlatanerie vom Uni-Kollegen gegenüber dem Besitzer bezeichnet wird. Oder auch nur die hochgezogene Augenbraue, wenn auf dem Röntgenbild des überwi…
489	75	29	w	S	Leipzig	Land	Praxiseigner/-in	über 50%	n		j	unterstützt natürliche heilung(körpereigene Heilungskräfte) sowie schulmedizinische Therapien Antibiotikaeinsatz will ich dadurch minimieren	1,2,3,5	3,6,7	1,3,6,7,9	5,3,2,1,8,6		9,5										steigend	2,3,6,7	eher nein		2,3,4,5,6	1	1,2,3,5	3,4,6
490	76	55	w	NS	Berlin	Land	Praxiseigner/-in	über 50%	n		j	sehr gute Alternative für chronische Erkrankungen und in Kombination mit Medikamenten. Gut einsetzbar bei sehr jungen Patienten und Heimtieren.	1,2,4,5,6	1,3,5,7,9	5,6,7		9	9	9									gleichbleibend	2,6,7	eher ja		3	3.5	1,2,3	1,2,4,5
491	78	32	w	NS	Hannover	Stadt	Angestellte/-r	über 50%	n		n
492	79	34	w	NR	Hannover	Stadt	Angestellte/-r	über 50%	j	FTA für Kleintiere, Dr. med.vet.	n	persönliche "schulmedizinische" Grundeinstellung	2,6,7		9				9	1,9								steigend	1,2,7	eher nein		1,2,3,4,6	4.7	2,3,4
493	82	33	w	MP	München	Land	Praxiseigner/-in	über 50%	n		j	Grenzen der klassischen Schulmedizin, breites Einsatzgebiet, Nachfrage der Kunden	1,2,4,5,6,8															steigend	1,2,3,4,5	eher nein		3,4,6	1,2,9,11	1,2,5	1,2,4,5,6
494	83	32	w	NR	Gießen	Stadt	Angestellte/-r	über 50%	n		j
495	84	33	w	BY	München	Land	Angestellte/-r	über 50%	j	Zahnmedizinische Fachangestellte	j	Alternative Heilmethoden zusätzlich zur Schulmedizin sind eine gute Lösung.
496	85	31	m	NS	Hannover	Stadt	Angestellte/-r	über 50%	n		n	Kenntnislage ist zu unwissenschaftlich
497	86	33	w	BY	München	Land	Angestellte/-r	über 50%	n		j	Alternative Methoden sind immer eine gute Ergänzung zur Schulmedizin. Man muss immer offen sein.	1,2,4,5,6,7,8	1,2,3,6,8,9	1,2,3,6,8,9		1,9	1,9	1,9	2	1,8							steigend	1,3,4,7	eher nein		3,4,6	4	1.5	1,5
498	88	33	w	WL	Gießen	Stadt	Praxiseigner/-in	über 50%	n		j	Weil die Schulmedizin meiner Meinung nach zu oft keine Heilung/zufrieden stellende Ergebnisse erzielt
499	89	31	w	SH	Hannover	Stadt	Angestellte/-r	über 50%	j	Ausbildung Veterinärchiropraktik, Backbone Academy Buxtehude	j	Persönlich sehr gute Erfahrungen mit Akupunktur und Chiropraktik gemacht, schlechte dagegen mit Homöopathie.	6						8,9									gleichbleibend	1.7	ja		1,2,3,4	1.2	1,3,5
500	90	28	w	NS	Hannover	Stadt	Angestellte/-r	über 50%	n		n
501	91	36	w	MP	München	Land	Angestellte/-r	über 50%	j	Dr	j	Gute Ergänzung zur "schulmedizin" Mein besonderes Interesse liegt bei der physikalischen Therapie	2,6,9		1,9,8				1,9			9						steigend	2,3,8	eher ja		3.6		1,2,3	2,5
502	92	31	w	NS	Hannover	Land	Angestellte/-r	über 50%	n		j	Trotz der nicht nachzuweisenden Wirksamkeit von Homöopathie und co. besteht seitens der Tierbesitzer großes Interesse daran. Zudem sind die Besitzer bereit, viel Geld dafür auszugeben.	2		1.8													steigend	6	kann ich nicht beurteilen		2,3,4	1.2	3.4	1,2,3,4,5,6,7,8,9,10,11
503	93	26	w	NS	Hannover	Land	Angestellte/-r	über 50%	n		j	Weil viele Patientenbesitzer die alternative Medizin befürworten	1,5,8	6,7,9				9			8							steigend	7	kann ich nicht beurteilen		3,4		1,2,3	1,5
504	94	26	w	NS	Hannover	Stadt	Angestellte/-r	über 50%	n		n	Ich glaube nicht dass sie wirkt	0															kann ich nicht einschätzen	0	kann ich nicht beurteilen		3,4,6	4,5,6,7,8,9,10,11	2	1,2,3
505	96	28	w	NR	Hannover	Stadt	Angestellte/-r	über 50%	n		j
506	97	42	m	NR	Berlin	Stadt	Praxiseigner/-in	über 50%	n		k.A.
507	98	36	w	NS	Hannover	Stadt	Angestellte/-r	über 50%	n		n
508	100	31	w	BW	München	Land	Angestellte/-r	über 50%	j	Tierheilpraktiker, Pferdeosteopath	j	Nebenwirkungsarm für Mensch und Tier. Gute Erfolge
509	101	53	m	S	Leipzig	Stadt	Praxiseigner/-in	über 50%	n		n	Ich vertrete eher die evidenzbasierte Veterinärmedizin. Für mich gilt aber im Umgang mit Patienten und Kollegen "wer heilt, hat Recht".	3,6,7			1			1,9	9								gleichbleibend	1.6	eher ja		3.6	1.2	1	6
510	103	43	w	NS	Hannover	Land	Praxiseigner/-in	über 50%	j	Fachtierarzt für Kleintiere	n	Keine evidenzbasierte Medizin	0															steigend	0	kann ich nicht beurteilen		3	1.2	0
511	104	38	m	SH	München	Land	Angestellte/-r		n		j	Als Ergänzung zum schulmedizinischen Ansatz und als Alternative zur Antibiotika Therapie	2,3		4	4.6												gleichbleibend	1,4,6	kann ich nicht beurteilen		3,5	1	1,2,5	3
512	105	35	w	NS	Hannover	Stadt	Angestellte/-r	über 50%	n		j	Habe vorm Studium Zusatzausbildung THP absolviert. Fand Alternativen zur Schulmedizin spannend und erhoffte mir dadurch besseren Service bieten zu können.	3			1,6,9												sinkend	1,6,7	ja		2,3,4	1.2	3	3,4
513	106	32	w	NR	Gießen	Stadt	Angestellte/-r	über 50%	n		j	Ich interessiere mich für evidenzbasierte Naturheilkunde, da ich sie als wichtigen Teil der Medizin sehe. Sie ist aber manchmal schwer von Humbug zu unterscheiden. Ich interessiere mich jedoch nicht für widerlegte Verfahren wie Homöopathie, Bioresonanz, Bachblüten, etc., da ich diese für absoluten Schwachsinn halte. Ich würde mir da auch mehr Aufklärung und eine klare Position gegen solche Prakti…	3,7			1,5,9				1,9								steigend	1.2	eher ja		1,2,3,4,7	1,2,8	1,3,5	3,6,7	Gefahr, Krankheiten zu verschleppen, zu späte Behandlung mit wirksamen Therapien
514	107	40	w	S	Leipzig	Land	Praxiseigner/-in	über 50%	n		j	Weil man vielen Patienten (bes. chron. oder geriatrischen) das Leben angenehmer bzw. laenger machen kann und die Nachfrage der Tierhalter danach gross ist.	1,2,6	5	1,2,3,8,9				9									steigend	1,2,3,5,6	eher ja		3.6	1,4,6,8	1,2,3,5	4,6
515	109	49	w	S	Leipzig	Land	Praxiseigner/-in	über 50%	n		j	Ich bin aufgeschlossen gegenüber neuen Methoden, sofern sie sich bewähren bzw. bewährt haben.	2,3		1,2,3,5,6	1,3,6,8,9												steigend	1,2,3,6,7	kann ich nicht beurteilen		3,4	2.3	1,2,3,5	2,3
516	110	38	w	BY	München	Stadt	Angestellte/-r	über 50%	j	FTA Innere Kleintiere	j	Wissenschaftliche s Interesse																steigend	1,2,7	kann ich nicht beurteilen		3,4	1.2	0	1,2,8
517	112	46	w	NS	Hannover	Land	Praxiseigner/-in	über 50%	j	Fachtierärztin für Chiropraktik (A)	j	Weil dieser Bereich von Tierärzten abgedeckt werden sollte.	1,2,3,4,5,6,7,9	1,8,9	1,8,9	9	9	9	1,6,7,8,9	9		9						steigend	1,2,3,4,5,7	eher nein		1,2,4	1,2,3,4,5,6,7,8,9,10,11	1,2,3,4,5,6			Heilungserfolge
518	114	28	w	NR	Hannover	Stadt	Angestellte/-r	über 50%	j	Akupunktur	j	Gute Eränzung, Prävention	2,3,4,5,6,7,9,11															steigend	1,2,3,6,7	eher nein		0		1,3,4,5	4,6
519	115	38	w	BB	Hannover	Stadt	Praxiseigner/-in	über 50%	n		j	Ich bin von der Wirksamkeit überzeugt.
520	116	26	w	BW	Budapest	Stadt	Angestellte/-r	über 50%	j	Dr. vet. (Univ. bud.)	j	Ich halte es für eine sinnvolle Ergänzung zu der klassischen Schulmedizin und es findet immer mehr Anklang bei den Kunden. Ich bin außerdem selbst davon begeistert und wende es auch im persönlichen Bereich mehr an	1,2,3,5,7,8,10,11	1,5,6,8	1,6,8,5	1,6,8,5,4,9		1,9,3		1,9	8		1,6,7,3,9,8	1,3,5,7				steigend	1,3,4,6,7	eher nein		4.6	1,5,8,11	1,2,3,5	1,2,3,4,5,6,7,8,9,10,11
521	117	32	w	TH	Leipzig	Stadt	Angestellte/-r		n		j	Als Ergänzung zur schulmedizinischen / medikamentellen Medizin sinnvoll. Schonenderer und z.T. effizientere Behandlungsmöglichkeiten.	6,7						3,9	9								kann ich nicht einschätzen	1,2,3,7	kann ich nicht beurteilen		1,2,3,4,6	1,2,8	1,3,4,5	3,6,7
522	118	51	w	S	Berlin	Stadt	Praxiseigner/-in	über 50%	n		j	seit 5 jahren nach eigener niederlassung, also ca 15 jahren	2,9,12	1,2,5,6,7,9	1,2,3,5,7,9,6						8	1.8
523	119	37	w	BE	Berlin	Stadt	Angestellte/-r	über 50%	n		j	Ist eine gute Ergänzung zur Schulmedizin/ eigene Erfahrungen/ weil man manchmal mit Schulmedizin nicht weiter kommt	1,2,3,4	1	1,3,5	1,3	2											gleichbleibend	1,6,7	nein		1,2,3,4,5	1,2,3,4,5,6,7,8,9,10,11	1,2,3,5	1,2,3,4,5,6,7,8,9,10,11
524	120	34	w	S	Leipzig	Land	Praxiseigner/-in	über 50%	j	FTA Pferd	j	Gute Erfolge gesehen wenn bereits Schulmedizinisch austherapiert bzw als Begleittherapie	2,3,6,7,8		1.9	1,9,8		1,9	1,9	9,5	8							steigend	1,6,7	nein		3,4	1,2,3,4,5,6,7,8,9,10,11	1,2,3,5	5
525	121	32	w	BY		Land	Angestellte/-r	über 50%	n		j
526	122	29	w	HE	Gießen	Stadt	Angestellte/-r	über 50%	n		n
527	123	29	w	BW	Gießen	Land	Angestellte/-r	über 50%	n		j	Weil wir nahzu alles aus der Natur abschauen und Naturheilkunde sicher Sinn macht und auch aktuell ist. Ich bin allerdings kein Fan der Homöopathie!	0															steigend	1,2,3,7	eher nein		3,4	1,2,6,8	1,2,3,4,5	4,7
528	124	30	w	S	Leipzig	Land	Angestellte/-r	über 50%	n		n	Wirkung zu unsicher, wenig Erfahrung und selten Erfolg damit	2		2,7,3,9													kann ich nicht einschätzen	2	kann ich nicht beurteilen		3.6	1.8	2.3	6
529	125	43	m	WL	Leipzig	Land	Praxiseigner/-in	über 50%	n
530	126	58	m	SH	Hannover	Land	Praxiseigner/-in	über 50%	n		n	Kein wissenschaftlicher Nachweis	0															steigend	0	ja		3	7.8	0	8
531	128	44	w	WL	Gießen	Stadt	Praxiseigner/-in	über 50%	n		j	Da ich selber mit ihnen arbeite	4,5,6,9															steigend	1,2,3,6,7	ja		3,4,6	1.2	1,2,3,4,5	5,6
532	129	38	w	NS	Hannover	Stadt	Angestellte/-r	über 50%	n		j	Als Alternative, wenn sonst nichts hilft oder zur Unterstützung konservativer Therapien.	1,6	5.6					9									kann ich nicht einschätzen	1.7	kann ich nicht beurteilen		3	1,2,3,4,5,6,7,8,9,10,11	1	1,2,3,4,6,7,8,9,10,11
533	131	29	w	NS	Wien	Land	Angestellte/-r	über 50%	n		j	Weil ich grade Chiropraktik und Akupunktur sehr gute Erfahrungen gemacht habe.
534	132	59	w	BW	Gießen	Land	Praxiseigner/-in	über 50%	n		j	allgemeines Interesse, Klientelnachfragen	2,3,4,5,6															gleichbleibend	2,3,6	ja		2,3	1.2	3.4	1,2,4
535	133	29	w	BY	Gießen	Land	Angestellte/-r	über 50%	j	Promotion	j	Phytotherapie und andere nachgewiesen wirksame Verfahren sind für viele Patienten eine gute zusätzliche Therapie. Nachgewiesenermaßen nicht über eine Placebo-Wirkung hinausgehende "Therapeutika" möchte ich nicht anwenden, da ich den Patientenbesitzern keinen Unsinn verkaufen möchte.	3,5,7															steigend	2.9	nein	wissenschaftliche Veröffentlichungen	2,3,4	1.2	3.4	3,7
536	135	47	w	SH	Hannover	Land	Praxiseigner/-in	über 50%	n		n	Unwirksam, keineverlässlichen Studien, Betrug am Tierhalter	0															gleichbleibend	0	kann ich nicht beurteilen		3	1,2,3,4,5,6,7,8,9,10,11	4	1,2,3,4,5,6,7,8,9,10,11
537	137	47	w	NS	Berlin	Land	Praxiseigner/-in	über 50%	n		n	zu wenig Erfahrung, Zweifel an der Wirksamkeit	2,3,8		9	6					8							sinkend	1	ja		3	1,2,3,4,5,6,7,8,9,10,11	0
538	138	33	w	BY	München	Land	Angestellte/-r	über 50%	n		j	Horizont erweitern	2															gleichbleibend	1.2	kann ich nicht beurteilen		3,4,6	1.2	1.2	6
539	139	38	w	NR	Gießen	Land	Angestellte/-r	über 50%	n		n	Weil ein Grossteil Unsinn ist!
540	140	38	w	S	Leipzig	Land	Praxiseigner/-in	über 50%	n		j	Ich bin davon überzeugt, dass nur ein ganzheitliches Arbeiten dauerhafte Behandlungserfolge erzielt. Besitzer werden immer sensibler im bezug auf unterschiedliche Behandlungsoptionen und durch den Einsatz alternativer Methoden können wir auch wieder ein größeres Vertrauen zu uns aufbauen.	1,2,3,6	3	1,2,3,5,6,7,8,9	9,1,8			9			9,1						steigend	1,2,3,6,7	eher nein		1,3,4,6	1.4	1,2,3,5	1,2,3,4,5,6,7,8,9,10,11
541	141	47	w	HE	Gießen	Land	Angestellte/-r	über 50%	n		j	Weil manche physikalische und phytotherapeutische Maßnahmen zur Verbesserung der schulmedizinischen Therapie beitragen, das bei den Tierhaltern gut ankommt und manches aus den "Hausmitteln" wie Wärme/Kälteapplikation, Kräutertees, Inhalationen etc. eine Wirkung zeigt.	2,3,5,6,9,12		1,2,3,7,9	3,5,6		9	9			9			Raubmilben	4,5		steigend	1,2,3,6,7,8	eher ja		2,3,4	1,2,7,8,10,11	1,2,3,4,6	3,5,6		Alternativen für die Behandlung lebensmittelliefernder Tiere
542	142	33	w	BY	München	Stadt	Praxiseigner/-in	über 50%	n		j	Weil ich früher viele Vertretungen in anderen Praxen gemacht habe und ich dort oft Anregungen in dem Bereich mitgenommen habe																steigend	2,3,6,7	eher ja		2,3,4	4.1	1	1
543	143	50	w	HE	München	Land	Praxiseigner/-in	über 50%	n		j	Ich setze seit Beginn meiner praktischen Tätigkeit regelmäßig und mit Erfolg komplementärmedizinische Therapien ein, in erster Linie behandle ich klasssisch homöopathisch. Dass die Homöopathie immer wieder als nicht wirksam abgetan wird ist für mich nicht nachvollziehbar, da ich in meiner Praxis täglich die Wirksamkeit feststellen kann. Zumindest beweist in meinen Augen meine Arbeit, daß man oft …	1,2,3,8,10															steigend	2,3,6,7	nein		0		2,3,4,5	1,2,3,4,5,6,7,8,9,10,11
544	145	45	m	BW	München	Stadt	Praxiseigner/-in	über 50%	j	FTA	n	Nicht evident	0															kann ich nicht einschätzen	0	kann ich nicht beurteilen		3	5	0
545	147	49	w	S	Leipzig	Stadt	Praxiseigner/-in	über 50%	j	Fachtierarzt Kleine Heim- und Haustiere	n	eher klassischer Schulmediziner	0															kann ich nicht einschätzen	0	kann ich nicht beurteilen		3,4,6		1
546	148	54	w	NR	Gießen	Stadt	Praxiseigner/-in	über 50%	n		j	+ kann in einigen Fällen Schulmedizin ergänzen - bietet jeder depp an ... Besitzer können nicht differenzieren	2,9,10
547	150	37	w	NS	Hannover	Stadt	Praxiseigner/-in	über 50%	n		n	Ich halte das meiste für ausgemachten Blödsinn
548	151	57	w	BY	München	Land	Praxiseigner/-in	über 50%	j	FTÄ f Kleintiere	n	nicht evidenzbasierte Medizin interessiert mich nicht	0															steigend	0	kann ich nicht beurteilen		2,3	7,8, Schüssler-Salze	0
549	155	29	w	SH	Copenhagen	Stadt	Angestellte/-r	über 50%	n		n	Die klassische "Schulmedizin" bietet so viele Möglichkeiten zur Behandlung und Diagnostik, die ich noch lange nicht alle beherrsche. Ich stelle es Klienten frei sich in diesen Bereichen zu informieren, beschäftige mich aber kaum selbst damit.	2,9		6, 9							9						steigend	7	kann ich nicht beurteilen		3,4	1,2,3,4,5,6,7,8,9,10,11	3.4	2,6
550	156	32	w	WL	Gießen	Stadt	Angestellte/-r	über 50%	j	Diplombiologin	n	Ich halte das Meiste für unwissenschaftlichen Mumpitz	0															kann ich nicht einschätzen	0	ja		7	1.2	0		Klare Studienlage zu nicht vorhandener Wirkung
551	157	46	m	NR	Gießen	Stadt	Praxiseigner/-in	über 50%	j	FTA KLeintier	j	In der sog. Komplementärmedizin wird viel Unsinn verzapft. Es gibt einige Methoden, die interessant sind, aber der Großteil ist Hokuspokus.	7							5								gleichbleibend	1,6,7	ja		1,2,3,4	1,2,8,10,11	4	1,2
552	158	45	w	BY	München	Land	Praxiseigner/-in	über 50%	j	Chiropraktik	j	Lieber die Natur nutzen als die Kassen der Pharmafirmen füllen	1,2,3,4,6,7,8,12												Bioresonanz			steigend	1,2,3	eher nein		4	4	2,3,5	6
553	159	42	w	SH	Berlin	Land	Praxiseigner/-in	über 50%	n		j	Ich weiss, dass diese Art der Medizin funktioniert. Eine Kombination ist für mich sinnvoll.	3,4,6,7,8			1,2,3,4,5,6,7,8,9	1,2,3,4,5,6,7,8,9		1,2,3,4,5,6,7,8,9	9	8							steigend	1,2,3,4	eher ja		7	1,2,4	2,3,5	4	Tier Heilpraktiker als Mitbewerber. Unklare Stellungnahme der Fachverbände.
554	160	41	w	BW	München	Stadt	Praxiseigner/-in	über 50%	n		j	.
555	161	34	w	NR	München	Stadt	Angestellte/-r	über 50%	n		n	Wirkungsweise nicht belegt	0															gleichbleibend	0	kann ich nicht beurteilen		1,2,3,4	1,2,3,8	0
556	164	31	w	BW	München	Land	Angestellte/-r	über 50%	n		j
557	165	49	m	NR	Berlin	Land	Praxiseigner/-in	über 50%	j	Pferdeosteotherapeut DIPO	j	In der Prophylaxe und im chronischen Krankheitsverlauf hat die Schulmedizin ihre Schwächen, die komplementär behoben werden können
558	166	38	w	SA	Leipzig	Land	Praxiseigner/-in	über 50%	j	Fachtierarzt für Klein- und Heimtiere	n	Schulmediziner	0															steigend	0	kann ich nicht beurteilen		1,2,3	Bioresonanz	0	3
559	169	38	w	SA	Leipzig	Land	Praxiseigner/-in	über 50%	n		j	mit den konventionellen Methoden gelangt man oft schnell an Grenzen, Komplementärmedizin ermöglicht einem ein viel größeres Wirkungsfeld mit mehr Behandlungserfolgen	1,2,3,5,7,11	1,2,3,5,6,7,9	1,2,3,5,6,7,9	1,2,3,5,6,7,9		1,9		9				1,3				steigend	1,2,3,4,5,7	ja		6	1.4	1,2,3,4,5	1,2,3,4,5,6,7,8,9,10,11
560	170	35	w	SA	Leipzig	Land	Praxiseigner/-in	über 50%	j	Akupunktur	j	privates Interesse, Gesamtkonzept, gute Behandlungserfolge, Antibiotikaminimierung (geringere Abforderung durch Besitzer)	2,3,4,8,9,10		1,3,5,6,7,8,9	9	1,3,9				8	9	1,3,5,6,7,8,9					gleichbleibend	1,2,3,4,6,7,8	eher ja		1,2,3,4,6	1,2,3,4,5,6,7,8,9,10,11	1,2,3,4,5	3,4
561	171	56	w	SA	Leipzig	Land	Praxiseigner/-in	über 50%	j	Zusatzbezeichnung Homöopathie	j	Vor ca. 25 Jahren hat mich ein Schlüsselerlebnis von der Homöopathie überzeugt. Seit dem habe ich mich auf Homöopathie spezialisiert und arbeite therapeutisch seit Langem zu 100% homöopathisch. Ich habe nur positive Erfahrungen gemacht, sowohl im Kleintierbereich wie auch bei Nutztieren und Pferden. Ich arbeite klassisch homöopathisch.	1,5,6,8,12	1,2,3,4,5,6,7,8,9				3,9	3,9		8				Ozon-Eigenblut-Therapie			steigend	5	nein		7	1	1,2,3,5	1	mangelhaft ausgebildete Kollegen, die Naturheilverfahren "so nebenbei" anwenden
562	172	55	w	SA	Leipzig	Land	Praxiseigner/-in	über 50%	n		k.A.	marginal, verstehe mich als Schulmediziner	3,4															gleichbleibend	6	ja		3	1	4	6
563	173	42	w	SA	Leipzig	Stadt	Praxiseigner/-in	über 50%	n		j	Weil Alternativen zur Schulmedizin die Therapiemöglichkeiten erweitern. Weil ich schon selbst im Vergleich gesehen habe, dass homöopathische und pflanzliche Mittel eine ähnliche Wirkung (und manchmal nachhaltiger) haben wie Medikamente.	1,2,3,8	3,5,9	9,2	2,3,5,6,8,9					8							gleichbleibend	1,4,6	eher nein		3,4,6	1,2,3,4,5,6,7,8,9,10,11	1,2,5	1,2,3,4,5,6,7,8,9,10,11
564	174	37	w	SA	Leipzig	Land	Praxiseigner/-in	über 50%	j	Biologische Tiermedizin	j	Bessere Behandlungssaussichten bei ganzheitlichem Denkansatz und weg von Schulmedizin sowie Antibiotikareduktion	2,3,4,7,8,10,11,12		1,2,3,5,6,7,8,9	7,3,8,5	1,2,3,5,6,7,8,9			5	1, 8		1,2,3,5,6,7,8,9	1,2,3,5,6,7,8,9	Kinesiologie und Miasmatik	1,2,3,4,5,6,7,8,9		steigend	2,3,4,5,6	ja		4.6	1.4	1,2,3,4,5	1,2,3,4,5,6,7,8,9,10,11
565	175	34	w	SA	Leipzig	Stadt	Praxiseigner/-in		j	Fachtierärztin für Klein- und Heimtiere	k.A.	Nur für wissenschaftlich basierte Ergebnisse etc	6,7															steigend	1.7	eher nein		3.6	1.2	1,2,3	7
566	177	37	w	WL	Hannover	Sonstiges	Praxiseigner/-in	über 50%	j	Fachtierarzt für Tierverhalten; PG Dip CABC, MSc CABC	j	Ich interessiere mich für diese Thematik, da die genannten Verfahren evtl. als unterstützende Maßnahmen in meinem Tätigkeitsfeld (Tierverhaltenstherapie) eingesetzt werden können.	0															gleichbleibend	1,2,7	eher nein		3,4		1,3,4,5
567	179	31	w	WL	Gießen	Stadt	Angestellte/-r	über 50%	n		j	Zusätzliche Ergänzung zur normalen Therapie. Ggf. haben Besitzer dadurch ein besseres Gefühl, wirklich alles zu tun. Teilweise auch sehr sinnvolle Ergänzung	2,3,5,6,8,9		1,2,8	1,2,8		9	9		8	9						steigend	2,3,6,7	kann ich nicht beurteilen		2,3,4,6	1,2,7,8,10,11	1,3,4	4,5,9
568	181	38	m	SA	Leipzig	Stadt	Praxiseigner/-in	über 50%	n		n
569	183	41	w	S	Leipzig	Land	Praxiseigner/-in	über 50%	j	Dermatologie	n	Ich wende vorrangig Diagnostik und Therapien an, deren Nutzen durch gute Studien (plazebokontrolliert, verblindet) belegt wurde. Nur wenn dies nicht verfügbar ist und der Tierhalter absolut etwas anderes wünscht, kommen andere Methoden zum Einsatz.	3,4,6			6.1	9		9,1									gleichbleibend	2	ja		2,3,4	1,2,8,10,11	0	1,2
570	184	50	w	BY	München	Land	Praxiseigner/-in	über 50%	j	C.E.S. d'Ophtalmologie	j	gute Ergänzung zu allgemeinem Spektrum	4				1,3,5,9											steigend	2.3	eher nein		1,2,6	1,2,11	1,2,3,4,5	4,6
571	185	43	w	BR	Gießen	Stadt	Praxiseigner/-in	über 50%	j	FTA Innere Medizin, FTA Klein- und Heimtiere	n	insgesamt nur evidenz-basierte Medizin interessant - Phytotherapie sofern evidenz-basiert	3,5			1,2,9		1,9										sinkend	0	kann ich nicht beurteilen		1,2,3	1.2	5
572	186	50	w	BY	München	Land	Praxiseigner/-in	über 50%	n		j	Weil ich mit Hilfe der Schulmedizin in vielen (v.a. chronischen) Fällen nur Symptome lindern kann, aber keine dauerhafte Heilung. Die Rückstandsproblematik von Medikamenten, Hormonen sowohl bei den Tieren (nicht nur LM liefernde) als auch in meiner Apotheke (abgelaufene MHD etc.) ist mir wichtig. Überall dort wo ich auf chemische Medikamente verzichten kann, setzte ich stattdessen Phytotherapeuti…	1,3,4,8,11,12	1,2,3,5,6,7,8,9		1,2,3,4,5,6,7,9	3.5				8			2,3,7,9	Kinesologie			steigend	1,2,3,4,5,7	eher ja		6	2	1,2,3,4,5	1,4
573	187	35	w	BW	Berlin	Stadt	Praxiseigner/-in	über 50%	j	diplomate	j	Naturheilverfahren ja, weil es durchaus Wirkungen gibt. Homöopathie lehne ich strikt ab. Finde es unmöglich Leuten nachweislich nicht wirksame Therapien zu verkaufen.	3,5,6,9			1.9		1,2,5,9	1,9			9						sinkend	1,2,7	ja		3	1.2		3,4,6,9
574	188	28	w	BY	München	Stadt	Angestellte/-r	über 50%	n		j	In der Schulmedizin sind die Möglichkeiten häufig beschränkt im Vergleich zur Komplementärmedizin. Stichwort Chron. Krankheiten	2		1,2,7
575	189	34	w	NR	München	Stadt	Sonstiges: Staatsdienst	über 50%	j	PhD	j	Wissenschaftlich überprüfbare Themen wie Akupunktur und Heilpflanzen sind anwendbar.	3,4			5	5											steigend	1,2,3,7	eher ja		3,4,5		1	4
576	190	51	w	BW	München	Stadt	Praxiseigner/-in	über 50%	n		j	Weil es mein Behandlungsspektrum erweitert Weil es hilft
577	191	44	w	NS	Hannover	Land	Praxiseigner/-in	über 50%	n		k.A.
578	193	50	w	NR	Gießen	Stadt	Praxiseigner/-in	über 50%	n		j	Nachfrage durch Kunden, Absetzen von Mitbewerbern	1,3,5	8		3		5,9										sinkend	2,6,9	ja	Homöopathische Fachkraft aus der Kinderheilkunde mit abgeschlossenem Biologiestudium	4	1,2,3,4,5,6,7,8,9,10,11	3	1,3
579	196	40	w	BY	München	Land	Praxiseigner/-in	über 50%	j	GP Cert	n	Ich interessiere mich nicht vollständig, nur teilweise. Homöopathie hat bisher keine naturwissenschaftliche Grundlage, Naturheilkunde finde ich z.b. interessant.	3			1,8,5												steigend	1,2,6,7	ja		2,3	1.8	1,3,4	1,2,4,5
580	197	54	m	SA	Leipzig	Stadt	Praxiseigner/-in	über 50%	n		n	weil ich Schulmediziner bin	2		3													gleichbleibend	2.6	kann ich nicht beurteilen		3.6	1.4	1.3	6
581	201	46	w	BY	Hannover	Land	Angestellte/-r	über 50%	j	in Ausbildung zur Zusatzbezeichnung Homöopathie	j	Es werden Symptome therapierbar, die die Schulmedizin nicht erreicht.	1,3,6	1,2,3,5,7,8,9		1,3,6,9			9									steigend	3.6	kann ich nicht beurteilen		0		1,2,3,4,5	1,2,3,4,6
582	202	64	w	BY	München	Land	Praxiseigner/-in	über 50%	j	Akupunktur , biol. Tiermedizin	j	Schulmedizin u. uralte naturheilverfahren gehören für mich zusammen und helfen mensch u. tier	1,2,3,4,5,9	8	1,2,3,4,5,6,7,8,9	1,2,3,4,5,6,7,8,9	7,9	9				1,7,9						steigend	3	ja		2		1,2,5	1,2,3,4,5,6,7,8,9,10,11
583	204	62	w	BY	München	Stadt	Praxiseigner/-in	über 50%	j	Homöopathie, Akupunktur	j	Erweitert die Behandlungsmöglichkeiten beträchtlich.		1,2,3,5,6,7,8,9			9				8		1,2,3,5,6,7,8,9					steigend	2,3,5,6,7	eher ja		2,3,4	1,2,3,4,5,6,7,8,9,10,11	1,2,3,5	1,2,3,5,6,7,8,9
584	205	43	m	WL	Hannover	Stadt	Praxiseigner/-in	über 50%	n		n	Zweifel an der Wirksamkeit	0															gleichbleibend	0	ja		2,3	1,2 Bioresonanz	0
585	206	47	w	BY	Hannover	Stadt	Praxiseigner/-in	über 50%	j	Zusatzbezeichnung Homöopathie	j	Komplementärmedizin kann eine wertvolle Alternative oder Ergänzung herkömmlicher Tiermedizin sein, die bei sachgemäßer Anwendung sowohl effektiv als auch nebenwirkungsfrei ist; dies gilt meinen persönlichen Erfahrungen nach insbesondere für die Homöopathie. Die Universitäten sollten die aktuelle Studienlage ernst nehmen und sich mehr mit der Homöopathie befassen, zum Wohle tierischer Patienten. E…	1,3	1,2,3,4,5,6,7,8,9		1,2,3												steigend	2,3,4,5,7	nein		5	1	1,2,3,5	1
586	209	31	w	NS	Wien	Land	Angestellte/-r	über 50%	n		n	Nicht wissenschaftlich fundiert.	3			1,5,6,8,9												kann ich nicht einschätzen	6.7	kann ich nicht beurteilen		2,3	1,2,4 Bioresonanz	2,3,5	3
587	210	37	w	BY	Gießen	Land	Praxiseigner/-in	über 50%	n		k.A.	Man wird fast täglich mit Fragen der Besitzer zu diesem Thema konfrontiert, bzw. viele Besitzer wenden auch selbst solche Mittel und Methoden an oder waren schon beim Heilpraktiker. Mich interessieren eigentlich nur Behandlungsmethoden, bei denen eine Wirkung nachgewiesen werden kann, was meines Wissens nach bei der Komplementärmedizin nicht der Fall ist. Phytotherapie hingegen würde mich schon i…	3			8, 9												gleichbleibend	2	kann ich nicht beurteilen		3,4	1,2,3,4,5,6,7,8,9,10,11	2	3
588	211	36	w	BY	Berlin	Stadt	Praxiseigner/-in	über 50%	n		j	Weil die Schulmedizin in vielen Fällen machtlos ist und nur Symtome bekämpft, nicht wirklich heilt.	2,3,8,10,12		1,2,3,5,6,9	1,2,3,4,5,6,9					8		1,2,3,5,6,9		alte Heilmittel, energetische Behandlungen...			steigend	1,2,5,6,7	eher nein		1,2,3,4	2,3,10,11	1,2,3,4,5,6	1,2,3,4,5,6,7,8,9,10,11
589	212	43	w	BY	Gießen	Stadt	Praxiseigner/-in	über 50%	n		j	weil man mit Naturheilkunde mal kleine Wehwehchen behandeln kann, ohne gleich starke Medikamente einzusetzten, die unter Umständen mehr schadem als nutzen (z.B. nicht gleich Antibiose bei einem Schnupfen geben, nicht gleich eine Cortison-Salbe bei einer harmlosen Hautreizung,...). Dabei unterscheide ich ganz klar zwischen Phytotherapie mit einem nachgewiesenem wissenschaftlichen Effekt (z.b. Thym…	2,3,6,7,8		3	1,3,5,6			1,9	1,9	8							steigend	2.9	eher nein	Omas Hausmittelchen Wissen	2,3,4,6,7	1,2,3,4,5,6,7,8,9,10,11	2,3,4		zu lange zu hause erstmal mit Homöopathie behandeln, bis zum Tierarzt gegangen wird, Kein medizinisches Wissen von Tierheilpraktikern, Krankheiten werden zu spät diagnostiziert oder es wird nicht behandelt (trotz guter Studienlage) weil das ja die böse Chemie ist und man es doch erst nochmal beim Tierheilpraktiker probieren möchte	ECHTE Heilungen
590	213	50	w	BY	München	Land	Praxiseigner/-in	über 50%	j	Fachtierärztin für Fortpflanzung	j	Ich interessiere mich für alle Heilmethoden, bei denen ich davon ausgehe, dass sie funtionieren. Z. B Akupunktur ja, Homöopathie nein	3															gleichbleibend	1,2,7	kann ich nicht beurteilen		3,4	1,5,8	1.2
591	214	59	w	BY	München	Land	Praxiseigner/-in	über 50%	n		j	In der Therapie v. a. chron Erkrankungen kommen Apparatemedizin und Medikamente an ihre Grenzen. Die Selbstheilungkräfte, Eigenverantwortung, Ethik kommen zu kurz. Es ist notwendig auf den Erfahrungsschatz der Komplementärmedizin und Naturheilkunde zum Wohle der Tiere zurückzugreifen . Mehr Möglichkeiten individuell auf Krankheiten der Tiere einzugehen ist ein Zugewinn.	1,2,3,6,8,10,12												Kinesiologie			steigend	1,2,3,6,7,9	eher nein	GGTM Kongress	5.6	1.2	1,2,3,4,5,6	1,2,3,4,5,6,7,8,9,10,11		Selbstheilungskräfte des Körpers aktivieren ist Basis der Gesunderhaltung/ Prophylaxe
592	216	39	w	BY	München	Land	Praxiseigner/-in	über 50%	n		j	Man muss Interesse haben, da dies der Kunde verlangt	1,2,3,4,5,6	1,9,3	9.3	9.3	1	1	1,9									steigend	2,3,4,7	kann ich nicht beurteilen		1,2,3,4	1.2	1.3	4
593	217	36	w	BY	München	Land	Praxiseigner/-in	über 50%	n		k.A.	Komme mit klassischer Tiermedizin sehr weit	2		1.9													gleichbleibend	6	kann ich nicht beurteilen		4.6	6	1.3	2
594	218	50	m	BY	Leipzig	Land	Praxiseigner/-in	über 50%	j	Fachtierarzt Kleintiere	j	Evidenzbasierte Medizin geht anders. Dieses Feld wird außerdem von medizinischen Laien abgedeckt. Eigene Erfahrungen mit Komplementärmedizin und Naturheilkunde erbrachten keine reproduzierbare Verbesserung des Behandlungserfolges. Trotzdem gibt es 'Nischen' dafür auch in unserer Praxis.	2,3,5,6,9		3	3		5,9	9			9						gleichbleibend	6	kann ich nicht beurteilen		2,3,6	1	3,4,5	5
595	219	50	w	BY	Leipzig	Stadt	Praxiseigner/-in	über 50%	j	FTA für Kleintiere, ZB Phys. Therapie und Rehabiltation	j	Sinn einer ganzheitlichen Behandlung, zur Unterstützung schulmedizinischer Methoden, oder aber wenn diese nicht mehr helfen	1,2,3,4,5,6,9	2	2,1,5	1.9	1.9	1,9	9			9						steigend	2.3	ja		3,4,6		3,4,5	4,6
596	220	33	w	BY	München	Land	Sonstiges: Angestellt und selbstständig	über 50%	n		j	Ich habe selbst einiges an mir erlebt, was mit Schulmedizin nicht erklärbar war. Außerdem sehe ich die Erfolge an meinen Patienten	2,3,5,6,7,10,11		1,2,3,5,6,7,8,9	1,2,3,5,6,7,8,9		1,5,9	1,3,5,7,8,9	1,5,9			1,2,3,5,6,7,8,9	1,2,3,5,6,7,8,9				kann ich nicht einschätzen	1,2,3,4,6,7	eher nein		2,3,4	1,4,8,10	1,2,3,4,5	3,4,6
597	221	50	w	BY	München	Land	Praxiseigner/-in	über 50%	j	Fachtierarzt für Fortpflanzung	j	Ich interessiere mich für alle Behandlungsmethoden, von denen ich mir eine positive Wirkung auf den Krankheitsverlauf erwarte.	3			1,6,7,8												gleichbleibend	1,2,7	ja		3,4	1,5,8,10	1.2	3,6
598	222	53	m	BY	München	Stadt	Praxiseigner/-in	über 50%	j	ja	n	Wirksamkeit (außer bei Physiotherapie) auf wissenschaftlicher Basis (mit Ausnahme des Placebo-Effekts) nicht nachgewiesen. Wird m. E. nur aus Kostengründen, aus Gründen der diagnostischen "Verlegenheit" ("...da gebe ich etwas zur "Unterstützung") oder aus Gründen falsch verstandener "Kundenzufriedenheit" angewendet.	6															gleichbleibend	6	kann ich nicht beurteilen		2,3	1.2	4	1,2
599	223	63	w	BY	München	Stadt	Praxiseigner/-in	über 50%	j	Zusatzbezeichnung Homöopathie	j	Gute Behandlungsmöglichkeit in akuten und besonders auch chronischen Fällen, preiswert, minimale Nebenwirkungen, keine Resistenzen, das Immunsystem des Patienten wird aktiviert, nicht niedergebügelt, die Erfolgsrate ist oft gleichauf bzw. besser als in der Allopathie, auch die Behandlung von Virusinfektionen ist - nicht nur palliativ - möglich.	1,2,3,8,10	1,2,3,4,5,6,7,8,9	1,2,3,5,6,7,9	1,2,3,5,6,9					1.8		1,2,3,5,6,7,9					steigend	1,2,3,5,7	eher nein		7	1	1,2,3,4,5	1	in der Zusammenarbeit mit den allopathischen Kollegen
600	224	48	w	BY	München	Stadt	Praxiseigner/-in	über 50%	n		j	Die Nachfrage nach alternativen Heilmethoden steigt stetig, vor allem im städtischen Bereich und zumindest ab und an sucht man auch als Mensch nach alternativen Heilmethoden, daher möchte ich mich diesem Zweig nicht verschließen	1,3,4,5,8,9	3		6.9	9	10			8	9					Wundheilung	steigend	2.3	eher ja		3,4,6	5,8,11	2.3	3,4
601	225	45	w	BY	München	Stadt	Angestellte/-r	über 50%	n		j	Weil ich daran glaube, dass Komplementärmedizin und Naturheilkunde sinnvoll eingesetzt die SChulmedizin wirkungsvoll unterstützen	2,3,4,5,8,9		1,6,9	1,6,8,9	9	5,9			8	9						steigend	2.3	eher nein		3,4,6	4.6	1,2,3,4,5	4,5,9
602	226	56	w	BY	München	Land	Praxiseigner/-in	über 50%	n		j	ich finde es als Zusatz zur konventionellen Therapie sehr sinnvoll Besitzer nehmen das Angebot sehr gerne an	2,3,5,8		1,2,5,6,7,8,9	1.9		5,9			8							steigend	3,4,6	eher nein		1,2,3,6	6,9,10	1,3,4	2
603	227	37	m	BY	Gießen	Land	Praxiseigner/-in	über 50%	j	FTA für Rinder	j	zusätzliche Therapiemöglichkeiten und ergänzende Therapien	4,6,7,8															steigend	2,3,6,7	eher nein		3,4,5	1,2,3,4,5,6,7,8,9,10,11	1,3,5	1,2,3,4,5,6,7,8,9,10,11
604	228	46	w	BY	Hannover	Land	Praxiseigner/-in	über 50%	j	Zusatzbez. Homöopathie	j	Klassische Homöopathie ist eine fantastische Möglichkeit chronische und akute Krankeiten schnell, sanft und dauerhaft zu heilen.	1,12	1,2,3,5,6,7,8,9											bionische Akupunkturpatches			steigend	2,3,4,5,7	eher nein		4	2	2,3,5	1
605	229	56	m	BY	München	Land	Praxiseigner/-in	über 50%	j	Homöopathie	j	Meine Erfolge sind teilweise unglaublich. Die Frage ist aber auch ausführlich beantwortbar, wenn Sie möchten.	1,2,5,6,9,11	1,2,3,4,5,6,7,8,9	1,2,3,4,5,6,7,8,9			1,2	9		1,2,3,4,5,6,7,8,9	7, 9		1,2,3,4,5,6,7,8,9				steigend	1,2,5,7,9	nein	Inhalte meiner homöopathischen Ausbildung	4,7		1,2,3,6		GOT nur für Schulmedizin, Kunden sind manchmal verärgert, wenn der enorme Zeitaufwand berechnet wird	Heilung von Krankheiten, die schulmedizinidch austherapiert sind
606	230	43	w	BY	München	Sonstiges	Praxiseigner/-in	über 50%	n		j	weil ich festgestellt habe, dass man die Probleme der Tiere nur mit der Schulmedizin alleine nicht zufriedenstellend lösen kann.	1,2,3,4,5,6,7	1,3,5,9	1,3,5,6,9	1,3,5,6,7,8,9	1,3,5,6,7,8,9	1,9		1,3,5,9	1,3,5,6,7,8,9							steigend	2,3,4,5,6,7	eher nein		1,2	1,2,3,4,5,6,7,8,9,10,11	1,2,3,5	1,2,3,4,5,6,7,8,9,10,11
607	231	51	m	BY	München	Stadt	Praxiseigner/-in	über 50%	j	FTA Kleintierchirurgie	n	bin klassischer Schulmediziner, halte nichts von Komplementärmedizin!	0															kann ich nicht einschätzen	0	kann ich nicht beurteilen		3	1,2,8 Schüsslersalze	0
608	232	35	w	BY	München	Stadt	Praxiseigner/-in	über 50%	n		j	als alternative Anwendung	1,2,5,8	8	1,2,3,4,5,6,7,8,9			9			8							steigend	1,2,4,7	eher nein		1,2,3		1.2	1,2
609	233	54	m	SA	Leipzig	Stadt	Praxiseigner/-in	über 50%	n		j	Es besteht Bedarf in der Klientel, auf lange Sicht soll der Medikamentenverbrauch bzw. Alternativen dazu entw. werden	2,3,7,8		1.9	6.1				9,5	8							steigend	5,6,7,9	eher ja	TFA zur Heilpraktikerin ausbilden lassen	2,3,4,7	1	1,2,3,4,5	3,7	Anwendung dieser Verfahren in obligat schulmedizinischen Fällen: z.B. Tumore, CNE
610	234	54	m	BW	Gießen	Stadt	Praxiseigner/-in	über 50%	n		j	Als Ergänzung zur allopathischen Behandlungsweise in der Praxis	2,3		2,3,6,7,8,9	1,3,4,6,8												gleichbleibend	2,3,6,7,8	eher ja		3,4,6	1.2	1,2,3,4,5	1,2
611	235	45	w	BW	Gießen	Land	Praxiseigner/-in	über 50%	j	Zusatzbezeichnung Physiotherapie	j	Praktiziere auschliesslich im Bereich Chiropraktik / manuelle Therapie / Physiotherapie	5,6					1,9	1,9									steigend	1,2,3,4	eher nein		2,3,4	7.8	1,2,3,5	6
612	236	37	w	BW	Wien	Stadt	Praxiseigner/-in	über 50%	n		j	Ich biete Chiropraktik an	6						1,9									kann ich nicht einschätzen	3	eher ja		1,2,3,4	1,2,4,5,7,8,10	1	6,9
613	237	52	w	BW	Gießen	Stadt	Praxiseigner/-in	über 50%	n		j	Es gibt Bereiche, da werden mit Naturheilkunde und Komplementärmedizin bessere Erfolge erzielt, oder aber gleiche Erfolge bei weniger Nebenwirkungen; desweiteren sind viele Patientenbesitzer sehr offen für diese Behandlungsmöglichkeiten, und sich dem zu verschließen, hieße, die Wünsche des Patientenbesitzers nicht ernst zu nehmen.	1,2,4,5,11,12	5.7	1,2,7,8			3,9			8			3,5				steigend	1,2,3,6	eher ja		2.6	1,5,6	2.3	2,4,9
614	238	44	w	BW	Gießen	Land	Praxiseigner/-in	über 50%	j	Zusatzbezeichung Reptilien	j	Weil man damit die Schulmedizin hervorragend unterstützen kann und weil man dem Wunsch vieler Patientenbesitzer nach "sanfter Behandlung" entsprechen kann.	2,4,5,7,8,9,10,11		1,2,3,5,6,7,8,9		9	9		9	8	9	1,2,3,5,6,7,8,9	1,2,3,5,6,7,8,9				steigend	1,2,3,6,7	eher nein		0		1,2,3,5
615	239	40	w	BW	Gießen	Land	Praxiseigner/-in	über 50%	n		n	ist nicht so mein ding, mache zwar manche homöopathische behandlung (SUC, Vomisal, Dysenteral, Traumeel) aber nicht viel wenig nachfrage	1,2,8	1,3,6	1,3,6						8							gleichbleibend	0	kann ich nicht beurteilen		2.6		1,2,3
616	240	53	w	BW	Berlin	Land	Praxiseigner/-in	über 50%	n		j	Weil es zusätzliche Möglichkeiten der Therapie gibt und je nach fall auch sinnvoller ist, als nur "Schulmedizin".	2,3		1,2,3,4,5,6,7,8,9	6,9												gleichbleibend	2,6,7	eher ja		3,4,6	7,8,10,11	1,2,3,4,5	2,4,5,6
617	241	50	m	BW	München	Stadt	Praxiseigner/-in	über 50%	n		j	mit bestimmten Präparatkonstelation erfolgreiche Begleittherapie. Jedoch zu geringe konstante Reproduzierbarkeit	1,2,3															steigend	2,3,6,7	eher ja		2,3,4,6	1,2,5,8	1,3,4,5	1,3
618	242	38	w	BY	München	Stadt	Angestellte/-r	über 50%	j	FTA, Diplomate	n	wird in unserer Überweisungsklinik eher selten gebraucht	3,4,6															gleichbleibend	4	kann ich nicht beurteilen		3.6		1,2,3,4	1,4,6
619	243	51	w	BW	Perugia (Italien)	Stadt	Praxiseigner/-in	über 50%	n		j	Die Frage ist schlecht gestellt, man könnte ein Buch füllen mit Antworten!	1,2,3,4,5,8,10,11	1,2,3,4,5,6,7,8,9	1,2,3,4,5,6,7,8,9	1,3,5,8,9	9	9			8		1,2,3,4,5,6,7,8,9	1,2,3,4,5,6,7,8,9				steigend	2,3,4,5,7	ja		0		1,2,3,5	1,2,3,4,5,6,7,8,9,10,11
620	245	47	m	BW	München	Stadt	Praxiseigner/-in	über 50%	n		n	evidenzbasierte Methoden werden bevorzugt	0															gleichbleibend	0	ja		3	8	1.3	7
621	246	51	w	BY	München	Land	Praxiseigner/-in	über 50%	j	ZB Homöopathie, WINGS-Tierkinesiologie	j	Weil ich der Meinung bin, dass der Körper mit reichlich Selbstheilungskräften ausgestattet ist, die nur in Gang gesetzt oder unterstützt werden müssen.	1,2,3,5,8	1,2,3,5,6,7,8,9	9	3,6,8,9		5,9			1,8							steigend	2,3,4,7	eher nein		4,5,6	1.3	1,2,3,5	1,2,3
622	247	35	m	BW	München	Stadt	Praxiseigner/-in	über 50%	n		j	Stellt eine gute alternative dar um Therapien zu unterstützen oder Medikamente ganz zu ersetzen.	1,2,3,5,10,11	5	1	1		9					5	5
623	248	52	m	BE	Berlin	Stadt	Praxiseigner/-in	über 50%	n		j	30 Jahre Akupunkturerfahrung sowie Homöopathie, Physikalische Therapiearten, Dozent und Autor in diesen Bereichen	2,3,4,5,6,7,8,9,10,11		1,2,3,5,6,7,9	1,2,3,5,6,7,9	1,2,3,5,6,7,9	1,2,3,5,6,7,9	1,9	1,9	1,2,3,5,6,7,8,9	1,2,3,5,6,7,9	1,2,3,5,6,7,9	1,2,9				steigend	1,2,3,4,6,7,9	ja	direkter fachlicher Austausch mit weiteren Wissenschaftlern	2,3,7		1,2,3,4,5	1,2,3,4,5,6,7,8,9,10,11	Schlechte universitäre Auseinandersetzung mit vielen dieser Themen, damit schlechte Akzeptanz, die sich vom Lehrkörper auf den "Nachwuchs" vermittelt
624	249	66	w	BE	Berlin	Stadt	Praxiseigner/-in	über 50%	j	FTA für Anatomie, Reptilienkrankheiten	j	Ich verwende naturheitliche Medikamente bei Erkrankungen, die keine konventionelle Therapien haben	1,2,3,5,8,11	5.8	3,5,8	3,5,8		9			8			3,2,1				steigend	2.3	eher nein		3	1	1,2,3,5	11
625	250	31	w	SH	Gießen	Stadt	Angestellte/-r	über 50%	n
626	253	50	w	NR	Utrecht	Stadt	Praxiseigner/-in	über 50%	n		j
627	254	39	w	RP	Gießen	Stadt	Sonstiges: beides	über 50%	n		j
628	262	41	w	RP	Gießen	Land	Angestellte/-r	über 50%	n		j	jede art zu heilrn verdient seine chance
629	263	33	w	BY	Gießen	Stadt	Sonstiges: Praxisvertretung	über 50%	j	Chiropraktik	j	Schulmedizinische ist nicht ausreichend	3,6			1,2,3,4,5,6,7,8,9			1,3,4,5,6,7,8,9									gleichbleibend	1.3	ja		3,4,6	1.2	1,3,4,5	6
630	264	38	w	BY	Budapest	Land	Praxiseigner/-in	über 50%	n		j	Weil es oftmals die bessere Wahl ist, schonender ist und verläßlicher wirkt
631	266	34	w	SH	Hannover	Stadt	Praxiseigner/-in	über 50%	n		j
632	267	47	w	BE	Berlin	Stadt	Praxiseigner/-in	über 50%	n		k.A.	Keine wissenschaftlichen Wirksamkeitsnachweise. In meinen Augen Scharlatanerie.	3															kann ich nicht einschätzen	1.9	kann ich nicht beurteilen	Pubmed	3,5,7	1,2,5,7,8,9,10,11	6	1,2,4,5,6,7,8,9,10,11	Unwirksamkeit für Verfahren wie Homöopathie, Homotoxikologie, Bachblüten etc. nachgewiesen. Deswegen in meinen Augen Scharlatanerie.	"Betrug" am Kunden.
633	268	43	m	WL	München	Stadt	Praxiseigner/-in	über 50%	n		j	Gerade bei chronischen Erkrankungen (Nieren, Leber, Haut) kommt die Schulmedizin oft an ihre Grenzen...	8
634	269	29	w	WL	Leipzig	Stadt	Angestellte/-r	über 50%	n		n	Nonkonformität
635	273	40	w	BB	Berlin	Land	Praxiseigner/-in	über 50%	j	Pferdedentapraktiker nachIGFP	j	Weil ich ich viele Tiere damit gut behandeln kann und nicht so viele Nebenwirkungen Hände.	1,2,3,7,8,11	5.6	1,2,3,5,6,8,9	3				1,9	8			3				steigend	1,2,3,4,6,7	eher nein		6	1	1,2,5	2
636	274	43	m	NS	Hannover	Stadt	Praxiseigner/-in	über 50%	n		n	Weil Esotherik (Homöopathie, Bachblüten und Schüsslersalze) nichts in der Medizin verloren haben. Echte Naturheilkunde macht ebenfalls wenig Sinn, da es effektiver und sicherer ist gezielt Wirkstoffe einzusetzen, als Heilpflanzen mit einer Vielzahl unterschiedlicher (und gegensätzlicher) Wirkstoffe.	6						9									gleichbleibend	1,2,6,7,8	ja		1,2,4	1,2,5,7,8,10,11, Schüssler Salze	4	1,2,Bioresonanz
637	275	31	w	BB	Berlin	Stadt	Praxiseigner/-in	über 50%	n		j	Alternative zum Schulmedizinischen	1,3,8	5		3					8							steigend	1,2,4,7	eher nein		3		1	3
638	277	43	w	NR	Berlin	Land	Angestellte/-r	über 50%	n		j	Gute Ergänzung zur klassischen Medizin	1,2	3														steigend	1.7	eher nein		2.6		1,2,3	1
639	278	52	w	BY	München	Stadt	Praxiseigner/-in	über 50%	j	FTA für Kleintiere	j	Ich denke, dass in der Naturheilkunde noch ein großes Potential liegt. Viele Pflanzeninhaltsstoffe sind noch nicht ausreichend untersucht, oder auch noch gar nicht bekannt. Allerdings kann ich mit der Homöopathie nichts anfangen.	3,6			1,2,5,6,8												steigend	2,6,7	kann ich nicht beurteilen
640	279	35	w	RP	Hannover	Stadt	Angestellte/-r	über 50%	n		n	Wissenschaftlich keine Wirksamkeit nachweisbar!	6						1,9									kann ich nicht einschätzen	8.9	kann ich nicht beurteilen	Studien	3	1,2,3,4,5,7,8,9,10,11	0	6
641	281	48	w	BB	Berlin	Stadt	Praxiseigner/-in	über 50%	n		j	Gute Erfolgsquoten mit Kombination von beiden Richtungen, alternative herangehensweisen	1,2,5,6	6	1			6	9									gleichbleibend	3,4,6,7	ja		4.6	5	1,3,5	6
642	282	59	w	BW	Hannover	Land	Praxiseigner/-in	über 50%	n		k.A.	Zu wenig Zeit, mich richtig einzuarbeiten	2		3.9													steigend	6	ja		3,4,6	1	1.2	1,2,4,5,6,7,8,9,10,11
643	283	44	m	BB	Berlin	Land	Praxiseigner/-in	über 50%	j	Master of Small Animal Science und FTA f. Kleintiere	n	Ich arbeite nur evidenzbasiert.	0															kann ich nicht einschätzen	0	kann ich nicht beurteilen		1,2,3,4	1.2	0
644	284	46	w	BW	München	Land	Praxiseigner/-in	über 50%	n		j	Dosisreduktion bei Schulmedizin möglich; weniger Nebenwirkungen; Kunde wünscht naturheilkundliche Verfahren	2,3,6,8		1,2,3,5,6,7,8,9	1,2,3,5,6,7,8,9			9		1,2,3,5,6,7,8,9							steigend	1,2,3,7	eher ja		2,3,4	3,4,7,8,9,10,11	2,3,4	2,3,6,8
645	285	74	w	BR	Berlin	Stadt	Praxiseigner/-in	über 50%	n		j	Erfahrung mit Homöopathika bzw. biolog. Heilmitteln	2,3,8		6,7,9	8.9												steigend	1,3,6,7	kann ich nicht beurteilen		3,4	1.2	1,2,3,4	2
646	286	52	w	BB	Berlin	Stadt	Praxiseigner/-in	über 50%	j	Dr. vet.-med.	j	Gute Ergänzung zur klassischen vet.-med. Behandlung	1,2,3,8	1,2,3,5,6,7,9	1,2,3,5,6,7,9	1.3					8							steigend	1,2,3	eher nein		3,4	8	1,2,3,4,5
647	287	29	w	SH	Berlin	Stadt	Angestellte/-r	über 50%	n		n	Kein Beweis der Wirksamkeit	4,5,7				10	10		5							Schmerztherapie, Laser Wundheilung	gleichbleibend	0	ja		2,3,4,5	1,2,4,7,8,9,10,11	0
648	289	35	w	NS	Hannover	Stadt	Angestellte/-r	über 50%	n		n
649	290	55	w	BW	Hannover	Land	Praxiseigner/-in	über 50%	n		j	Oft hilfreich und sinnvoll als Ergänzung zur Schulmedizin.	2,8		1,2,3,5,6,7,9						8							steigend	2,3,6	eher ja		0		1,2,3,4,5
650	292	65	w	BE	Berlin	Stadt	Praxiseigner/-in	über 50%	n		j	Alternative Methoden helfen oft weiter
651	293	36	w	BE	Berlin	Stadt	Praxiseigner/-in	über 50%	n		j
652	295	53	w	BB	Hannover	Land	Praxiseigner/-in	über 50%	n		n	Die Klientel erwartet schnelle Erfolge mit wenig Aufwand, sprich, ein AB und ein Entzündungshemmer sind in dieser wirtschaftlich sehr schwachen Region schon VIEL....	0															sinkend	0	ja		3	1,2,8	0	6
653	296	31	w	BB	Berlin	Land	Praxiseigner/-in	über 50%	n		j	ich bin von der Wirkung überzeugt, wende Homöopathie selbst bei mir und meiner Familie mit Erfolg an, viele Besitezr sind dem sehr aufgeschlossen und möchten lieber erst etwas homöopathisches haben, anstatt "richtiger" Medikamente	1,3,7	1,5,6,7,8		1,5,6,8,9				5,9								steigend	1,2,4,6	eher nein		5.6	1.7	1,2,3,5	1,2,3,4,5,6,7,8,9,10,11
654	297	46	w	BB	Berlin	Stadt	Praxiseigner/-in	über 50%	n		n	Humbug
655	298	54	w	BY	München	Stadt	Praxiseigner/-in	über 50%	n		n	Bin klassischer Kliniker mit großer Betonung auf ausführlicher, sinnvoller Diagnostik. Damit therapiere ich sehr erfolgreich. Akupunktur würde mich interessieren, leider fehlt die Zeit für die entsprechende Fortbildung.	0															gleichbleibend	0	kann ich nicht beurteilen		3	1,2,3,4,5,7,8,9,10,11	0
656	299	68	w	BE	Berlin	Stadt	Praxiseigner/-in	über 50%	n		j	Alternative ,schonende Behandlungsmöglichkeiten	2,5		3.6			9,10									Wundheilung	gleichbleibend	2,3,6	eher nein		2,4,6	1,3,4,9,10	1,2,5	2
657	301	39	w	BW	Gießen	Land	Angestellte/-r	über 50%	n		j	zB Homöopathie lässt sich sehr gut mit Schulmedizin kombinieren	1,6	1,2,3,7,9					9									gleichbleibend	3	eher ja		0		1	1,2
658	302	44	w	BE	Berlin	Stadt	Praxiseigner/-in	über 50%	n		j	Um mehr Alternativen zu haben.	1,2,3,5,6,7,8,11	7,9	1,2,6,8,9	1,5,6,9		9	9	9	8			1,3,9				gleichbleibend	1,6,7	eher ja		0		1	1,2,3
659	303	33	w	S	Leipzig	Stadt	Angestellte/-r	über 50%	j	Tierheilpraktiker ATM und TCM Ausbildung ABT Mitte Offenbach	j	Ich finde man sollte immer das ganze Tier im Auge haben. Einen ganzheitlichen Blick finde ich als zielführend bei chronischen Erkrankungen. Schulmedizin und alternative Medizin sollten Hand in Hand gehen.	2,4,7,8		1.3		1,3,5				8							steigend	2,4,5,7	eher ja		4,5,6	1.2	1.5	1,2,3,4,5,6,7,8,9,10,11
660	304	55	w	NR	Berlin	Stadt	Praxiseigner/-in	über 50%	n		j	Ergänzend sehr gut einzusetzen, teilweise in Bereichen in denen die Schulmedizin nichts bietet	1,2	1,2,3,4,5,6,7,8,9	1,2,3,4,5,6,7,8,9													steigend	3,7,9	eher nein	Vorherige Ausbildung	4.6
661	305	33	w	NS	Hannover	Land	Angestellte/-r	über 50%	n		n
662	306	46	m	BB	Berlin	Land	Praxiseigner/-in	über 50%	j	Fachtierarzt f. Kleintiere	j	Weil die schulmedizinischen Behandlungsmethoden in einigen Krankheitsfeldern unzureichende Erfolge aufweisen bzw. UAW die Lebensqualität von Patienten beeinträchtigen.	1,2,11	1,3,9	1,3,9									3				gleichbleibend	3,6,7	eher ja		3,4	4,5,7,8	1.2	1,2,6
663	308	59	w	BE	Berlin	Stadt	Praxiseigner/-in	über 50%	n		j	Alternative zur Schulmedizin Regulation der physiologischen Vorgänge erscheint mir effektiver als invasiver Eingriff Trend bei den Tierhaltern innere Überzeugung für ganzheitlichen Ansatz in der Medizin	1,2,3,8,9,11	3,6,7,9	1,2,3,5,6,8,9	1,3,9					5.8	9		1,2,3,5,6,7,9				steigend	1,2,3,5,6,7,9	ja	befreundete Naturheilprakterin	3	1,2,3,4,5,6,7,8,9,10,11	1,2,3,5	1,2,3,4,5,6,7,8,9,10,11
664	309	38	w	BY	München	Land	Angestellte/-r	über 50%	n		n	Nicht evidenzbasiert	0															gleichbleibend	0	kann ich nicht beurteilen		3,4	1,2,8	3.4	1,2,3,4,5,6,7,8,9,10,11
665	310	60	w	BE	Berlin	Stadt	Praxiseigner/-in	über 50%	n		n	mein Interesse liegt am Rande der Schulmedizin	2,3,8		1,3,5,6,8	3.8					8							steigend	1,2,3,4,6,7	eher ja		3,4,6		1,2,3
666	311	27	w	BY	Wien	Stadt	Praxiseigner/-in	über 50%	n		j	Gut Erfahrungen	1,4,9	1,2,3,5,6,7,8,9			1,2,3,5,6,7,8,9					9						steigend	1,2,3	kann ich nicht beurteilen		1,4,6	10	1,2,3,5	1,2
667	313	41	w	NS	Hannover	Stadt	Angestellte/-r	über 50%	n		j	Weil die Schulmedizin in sehr vielen Fällen nicht ausreicht bzw. die ganzheitliche Behandlung insgesamt mehr Sinn macht	2,3,8,10,11		1,6,2						8							steigend	1.3	eher ja		6	5	1,2,3,5	2,11
668	314	282	w	BY	München	Stadt	Angestellte/-r	über 50%	n		j	Ich halte Naturheilkundliche oder Physiotherapeutische Ansätze für vielversprechend, da teils evidenzbasiert. Nicht jedoch Pseudowissenschaften wie Homöopathie	0															steigend	2	eher nein		2,3,5,6,7	1,2,8,9,10,11	1,3,4,6	3,4,6	Teils wissenschaftlich widerlegte, kann ich so nicht unterstützen	Geringerer Konkurrenzdruck
669	317	43	w	BY	München	Land	Praxiseigner/-in	über 50%	n		n	Bevorzuge Medikamenze mit wissenschaftlich basierter, nachgewiesener Wirkung	6															steigend	0	kann ich nicht beurteilen		3	1,2,8	3.4	1,2,8
670	321	27	w	NS	Hannover	Stadt	Angestellte/-r	über 50%	n		n	Kann es nicht "guten Gewissens" abgeben, weil ich die Wirkungsweise nicht erklären kann/ nicht begründen kann wie es funktioniert.
671	322	33	w	HE	Gießen	Land	Praxiseigner/-in	über 50%	j	Fachtierarzt für Klein- und Heimtiere	j	Meine Praxis ist eine ganzheitlich arbeitende Kleintierpraxis, die Nachfrage nach Alternativmedizin ist sehr groß und wir haben gerade wo die Schulmedizin versagt Erfolge
673	324	30	w	TH	München	Land	Praxiseigner/-in	über 50%	n		j	Interesse an unterstützenden Heilmethoden	2,7															steigend	2.6	eher nein		0		1.2	8
674	327	30	w	NR	Budapest	Stadt	Angestellte/-r	über 50%	j	Certified Veterinary Acupuncturist	j	Weil es mir wichtig ist auf das Tier im Gesamten zu gucken und es so gut wie möglich zu unterstützen. Die Schulmedizin alleine reicht mir nicht aus.	4,7,9				1, 6,7,3,8,4,9,5			6,3,5		9						steigend
675	332	53	w	BW	München	Land	Praxiseigner/-in	über 50%	j	Diplom-Biologie	j
676	334	24	w	BY	München	Stadt	Angestellte/-r	über 50%	n		j	Gefragte Alternative. Zusätzlich kann man bei vielen Erkrankungen unterstützend helfen	3,12			1,5,6									Bioresonanz			kann ich nicht einschätzen	1,2,4,7	kann ich nicht beurteilen		1,2		1,2,3,5	3
677	337	44	w	SH	Berlin	Stadt	Praxiseigner/-in	über 50%	j	General Practitioner in feline Practice	j	ich praktiziere Akupunktur und Neuraltherapie.	4,6,9				1, 5, 7, 9		9			9						gleichbleibend	3	ja		6,7	4.6	1,2,3	4,9	"Tierheilpraktiker", "Tierpsychologen", etc ohne ernstzunehmende Ausbildung, da nicht geschützte Berufe!
678	338	47	w	BW	München	Land	Praxiseigner/-in	über 50%	n		j	Ich habe sehr gute Erfahrungen in Ergänzung zur SChulmedizin gemacht. Es wird von den Tierbesitzern auch immer mehr nachgefragt.	2,3,5,6,7,8		1,3,5,6,7,8,9	1,2,3,4,5,6,7,8,9		9	1,8,9	5,9	8							steigend	1,2,4,5,6,7	eher ja		4,5	1,2,3,4,5,6,7,8,9,10,11	1,3,5	3,6
679	343	51	w	HE	Gießen	Stadt	Praxiseigner/-in	über 50%	j	Zusatzbezeichnung Homöopathie	j	Nebenwirkungsfreie Therapieoptionen, schonende Behandlungen für den Patienten	1,2,6,7,8,9,11	1,2,3,5,6,7,8,9	6				9		8	9		1,2,3				steigend	2,3,4,7	eher nein		0		2,3,5	1,6
680	344	55	w	HE	Gießen	Stadt	Praxiseigner/-in	über 50%	n		j	Kinderwunsch, gute Ergänzung
681	345	55	w	HE	Gießen	Stadt	Praxiseigner/-in	über 50%	n		j	Kundenwunsch, gute Ergänzung	5,6															gleichbleibend	2,6,7	eher ja		2,3,4	1.2	1.2	5
682	348	39	w	S	Leipzig	Stadt	Angestellte/-r	über 50%	n		j	als Ergänzung und ggf. Alternative	2,3,5,6		6.9	1,2,3,4,5,6,7,8,9		5	9									steigend	1,2,3,4,7	eher nein		2,3,4	1,2,5,7,8,9,10,11	1,2,3	3,5,6
683	351	42	w	MP	Leipzig	Land	Praxiseigner/-in	über 50%	n		j	ich bin Akupunkteur, mache Blutegeltherapie, physiotherapie, Magnetfeldtherapie	1,2,3,5,6,7	1	1	1												steigend	1,2,3,4	eher nein		7		1	4,6	man sollte immer wissen wo die grenzen sind
684	352	46	w	HE	Gießen	Land	Praxiseigner/-in	über 50%	j	chiropraktik	j	Weil sie nützlich sind und nachhaltiger als viele schulmedizinische Verfahren!	1,2,3,4,5,6,7,8	1,2,3,5,6,7,8,9	1,2,3,5,6,7,8,9	1,2,3,5,6,7,8,9	1,2,3,5,6,7,8,9	1,3,5,6,8,9	1,9,8	1,9	8							steigend	2,3,4,5	eher nein		4,5,6,7	1.2	1,2,3,4,5		Zeit zur Fortbildung
685	353	54	m	HE	Gießen	Stadt	Praxiseigner/-in	über 50%	n		j	Gute Synergie mit klassischer Medizin	1,2,3,4,5,6,7,8,10,11	1,2,3,5,6,7,8,9	1,2,3,5,6,7,8,9	1,2,3,5,6,7,8,9	9	9	9	9	8		1,2,3,9	1,2,3,9				gleichbleibend	2,3,4,6	eher ja		3.6	1.8	1,2,3,5	1,2,3,4,5,6,7,8,9,10,11
686	355	48	w	MP	Gießen	Land	Praxiseigner/-in	über 50%	j	Master of Small Animal Science, Apothekerin	j	Als Apothekerin hat mal wesentlich mehr mit Phytotherapie zu tun, diese ist in der Tiermedizin unterrepräsentiert und beschränkt sich meistens auf Futterergänzungspräparate, weniger auf zugelassene Arzneimittel	1,2,3,5,9	3,5,6,7	3,5,6,7	1,2,3,5,6,8		5				9						gleichbleibend	1,2,6,7,8	eher nein		1,2,3,5		1,2,3,5	Plasmatherapie
687	356	29	w	S	Leipzig	Land	Praxiseigner/-in	über 50%	n		j	als Unterstützung zur Schulmedizin interessant	2		1,6,7,9													kann ich nicht einschätzen	1,2,6,7	kann ich nicht beurteilen		3,4,5	1,2,4,5	2.3	2,6
688	357	56	w	NR	Gießen	Land	Praxiseigner/-in	über 50%	n		k.A.	Zuviele"Heiler" und vermeintliche Experten unterwegs	2,5,9		3,5,7			5,9				1.9						gleichbleibend	0	kann ich nicht beurteilen		1,2,3,4,6		3	1
689	358	58	w	NS	Hannover	Stadt	Praxiseigner/-in	über 50%	j	Zusatzbezeichnung Homöopathie	j
690	359	41	w	HE	Gießen	Land	Praxiseigner/-in	über 50%	j	Fachtierärztin für Zuchthygiene und Biotechnologie der Fortpflanzung	j	Un verschiedenen Fragestellungen bieten diese Verfahren gute Möglichkeiten einer ergänzenden oder begleitenden Therapie	2,3,7,8		2,7,9	1,2,6				9	8							kann ich nicht einschätzen	1,6,7	kann ich nicht beurteilen		3		1,2,3,4	2,3
691	360	43	w	BY	München	Land	Praxiseigner/-in	über 50%	n		j	Alternative Heilmethoden sind unterstützend evtl. auch Ersatz von konservativen Methoden. Immer mehr Tierbesitzer schätzen dies, bzw. verlangen danach.	2,3,11		5,6,8,9	6								5,8,9,6,1				steigend	1,2,6,7	eher nein		4,7	1.2	1,2,3	5	Eigenbehandlung der Tierbesitzer in der Zukunft
692	364	40	w	HE	Gießen	Stadt	Praxiseigner/-in	über 50%	n		j	Ich interessiere mich für die TCM, weil die Methoden noch viel älter sind als die der westlichen Medizin und durchaus mit sehr gutem Erfolg eingesetzt wurden und werden. Ausserdem ist es eine Bereicherung in der Diagnostik ( man sieht den Patienten aus anderen Blickwinkeln und stellt immer wieder fest, dass sich die TCM-Diagnose auch mit schulmedizinischen Diagnosen durchaus deckt und erklären lä…	1,2,4,5,8,9	8	1,2,3,5,6,8,9		9	5,9			8	9						steigend	2,4,6,7	eher nein		1,3,4	1.2	1,2,3
693	365	30	w	BB	Leipzig	Land	Angestellte/-r	über 50%	n		j	weil die Nachfrage immer größer und die Akzeptanz sehr gut ist	1,2,3,5,9	2,3,5,6,7,9	2,3,5,6,7,9	2,3,5,6,7,9		5,9				9						steigend	2,4,6	kann ich nicht beurteilen		4	1	1,2,3,4
694	367	39	m	NS		Sonstiges	Angestellte/-r	über 50%	n		n	Ist Humbug	0															steigend	0	ja		3		3
695	369	59	w	NS	Hannover	Stadt	Praxiseigner/-in	über 50%	j	Fachtierärztin für Kleintiere, Fachtierärztin für Innere Medizin der Kleintiere, Zusatzbezeichnung Zahnheilkunde bei Tieren	j	Ergänzung/Unterstützung der Therapie, alternative Optionen	1,2,3,4,6,8															kann ich nicht einschätzen	1,2,3,4,5	eher ja		6	1.4	1.2	1,2,3,4,5,6
696	370	44	w	NS	Gießen	Stadt	Praxiseigner/-in	über 50%	j	Diplomate ECVIM-CA	n	Da wenige Studien zur Wirksamkeit vorliegen ist der Einsatz eher kritisch zu betrachten	3,4,6			9	9		9									steigend	1	kann ich nicht beurteilen		2,3,4,5	1,2,3,4,5,6,7,8,9,10,11	3	3
697	372	61	w	NS	Hannover	Stadt	Praxiseigner/-in	über 50%	j	Dr.	j	Habe damit sehr gute Erfahrungen gemacht und die Nachfrage steigt	1,2,5,8,12	1,2,3,5	1,2,3,5			1,2,3,4,5,6,7,8,9			1.8				Bioresonanztherapie	1,2,3,4,5,6,7,8,9		steigend	2,3,6,9	ja	Kongress Bioresonanz	0		1,2,3,4,5	5
698	373	60	w	NS	Hannover	Land	Praxiseigner/-in	über 50%	n		j	Naturheilkundeverfahren sind eine hervorragende Option zur (überwiegend) nebenwirkungsfreien, sanften, sicheren Therapie. Es gibt weniger Probleme mit Resistenzen, Arzneimiitelrückständen, Umweltbelastung.	1,2,3,4,5,6,7,8,10	1,2,3,4,5,6,7,8,9	1,2,3,4,5,6,7,8,9	1,2,3,4,5,6,7,8,9	1,2,3,4,5,6,7,8,9	1,2,3,4,5,6,7,8,9	8,9	1,2,3,4,5,6,7,8,9	1,2,3,4,5,6,7,8		1,2,3,4,5,6,7,8,9					steigend	1,2,3,4,5,6,7	nein		0		1,2,3,5	1,2,3,4,5,6,7,8,9,10,11
699	374	57	w	NS	Hannover	Land	Praxiseigner/-in	über 50%	j	Zusatzbezeichnung: Betreuung von Pferdesportveranstaltungen	j	Unterstützung bei der konventionellen Medizin, Vermeidung von Antibiotikagaben (bes.beim Heimtier), Hilfe bei der Rekonvaleszenz und im Alter, Vermeidung von Nebenwirkungen bei chron.Krankheiten	2,3,4,5,7,8		1,2,3,5,6,7,8,9	1,3,5,8,9	5,9	2,9		5,9	8							steigend	1,2,3	ja		6
700	376	57	w	NS	Hannover	Land	Praxiseigner/-in	über 50%	j	Betreuung von Pferdesportveranstaltungen	j	Unterstützung der konventionellen Medizin, Vermeidung von Antibiotika und Nebenwirkungen bei chron. Erkrankungen	2,3,4,5,7,8		1,2,3,5,6,7 8,9	5,9	5,7,9,10	5,9		5,9	8						Chirurgie	gleichbleibend	1,2,3	ja		3.6	6.7	1,2,3,4,5	4
701	377	50	w	NS	Hannover	Land	Praxiseigner/-in	über 50%	n		n	weil mich diese konzepte nicht ueberzeugen	0															gleichbleibend	0	kann ich nicht beurteilen		3	1,2,3,4,5,6,7,8,9,10,11	0
702	378	47	w	NS	Hannover	Stadt	Praxiseigner/-in	über 50%	n		j	als unterstützende Maßnahmen in Kombination mit klassische Schulmedizin	1	1.3														steigend	1	eher nein		3
703	379	62	w	BE	Berlin	Stadt	Praxiseigner/-in	über 50%	n		n	weil zu wenige wissenschaftliche untersuchungen zu der wirkung von komplementaermedizin vorliegen. naturheilkunde im sinne des einsatzes von pflanzlichen wirkstoffen, kälte/wärme/feuchtigkeit etc. befürworte ich.	3,5,6															gleichbleibend	1.2	eher ja		3,4		2
704	380	48	m	WL	Leipzig	Stadt	Praxiseigner/-in	über 50%	j	FTA f. Kleintiere	j	- wer heilt hat Recht - Glaube versetzt Berge - helfe ich dem Besitzer, so helfe ich indirekt dem Tier - positive Aura des Besitzers wirkt sich positiv aufs Tier aus - die positive Wirkung von Homöopathie bei z.B. Vogelpatienten kann ich nicht mit "Einbildung" beim Tier argumentieren - folglich "muss was ´dran sein" - neue Wege beschreiten - sich selbst weiterentwickeln	1,2,3,5,6	1,2,3,5,6,7,8,9	1,2,3,5,6,7,8,9	1,2,5,6,8		2,5,6,9	1,9									steigend	1,2,3,6,7	eher nein		2,4,6	4,5,7,10,11	1,2,3,4,5	1,5,6,9
705	384	48	w	NS	Stara Zagora, Bulgarien	Stadt	Praxiseigner/-in	über 50%	n		j	Weil durch Naturheilkunde und die Komplementärmedizin zum Teil auch sehr gute Erfolge erzielt werden können ohne die Nebenwirkungen der Schulmedizin.	2,3,8		3,5,6,8,9	6.9					8							steigend	1,2,4,6	eher nein		3,4,5,6	1,2,4,5,11	1,2,3,5	1,2,4,5
706	386	46	w	BY	Gießen	Stadt	Praxiseigner/-in	über 50%	j	Dr.-Titel, FTA für Kleintier, Master of Small Animal Science	n	Weil es keine evidenzbasierten Studien zu deren Wirksamkeit gibt und ich somit nicht hinter dieser Behandlungsmethode stehe.	6						9									gleichbleibend	0	kann ich nicht beurteilen		2,3	1,2,4,10,11	1,3,4	1,2,3,4,5,6,7,8,9,10,11
707	387	51	m	WL	Hannover	Stadt	Praxiseigner/-in	über 50%	n		n	Ich bin mit den schulmedizinischen Therapien ausgelastet	0															kann ich nicht einschätzen	0	kann ich nicht beurteilen		3	1,2,8, Bioresonanz	1.4	3,4
708	388	48	w	BY	München	Stadt	Praxiseigner/-in	über 50%	j	Dipl. Ing.	j	Teilweise Anwendung von Naturheilverfahren wie z.B. SUC Therapie bei der Katze	3,6			6.1			9									sinkend	2	kann ich nicht beurteilen		3	1	1	3,6
709	390	53	w	HE	Gießen	Stadt	Praxiseigner/-in	über 50%	n		j	Alternativen zu Schulmedizinisch austherapierten Fällen	1,2	1,2,3,4,5,6,7,8,9	1,2,3,4,5,6,7,8,9													gleichbleibend	2,3,5	eher nein		4	1,2,3,4,5,6,7,8,9,10,11	1,2,3,5	1,2,3,4,5,6,7,8,9,10,11
710	391	43	w	MP	Berlin	Land	Praxiseigner/-in	über 50%	n		k.A.	es ist fraglich, ob z.B Homöopathie wirklich hilft, oder ob es ein Placebo-Effekt ist, wird in der Humanmedizin auch diskutiert	2		6,7													gleichbleibend	2.6	kann ich nicht beurteilen		2,3,4	1	1	4
711	394	44	w	BY	Gießen	Stadt	Praxiseigner/-in	über 50%	n		j	weil die Schulmedizin erfahrungsgemäß die Behandlung von vielen Erkankungen nicht zufriedenstellend oder nur mit starken Nebenwirkungen und Risiken (multiresistente Keime) abeckt.	1,2,3,6,8,9,10,11	1,2,5,6,7,8,9	3,5,6,7,9	1,2,3,5,6,8,9			1,3,7,9		1,8	1,7,9	1,2,3.5,6,7,8,9	1,3,6,7,9				steigend	1,2,3,4,5,7	eher nein		2,4	1,2,8	1,2,3,4,5	6,9
712	395	53	w	BY	Hannover	Stadt	Praxiseigner/-in	über 50%	j	Tierheilpraktiker	j	Ich hatte einschlägige Ergebnisse in der Anwendung von alternativen Heilverfahren bei Tieren und bin deshalb vom Potential der Heilkraft in gezieltem Einsatz überzeugt.	1,2,3,4,5,7,8,9,10,11,12	8	1,2,3,5,6,7,9	1,3,6,7,8,9	1,3,5,6,8,9	9		9	8	9	1,2,3,9,7,6	1,2,3,9	Mykotherapie - Bioresonanz - Schlangenenzyme - Endobiontentherapie nach Enderlein			steigend	1,3,5,6	nein		1,2,3	7	1,2,3,4,5	1,2,3,4,9
713	396	45	w	BY	München	Land	Praxiseigner/-in	über 50%	j	Zusatzbezeichnung physikalische Therapie	j	ich arbeite selber damit	2,4,5,6,7															steigend	1,2,3,4,5,7	eher nein		2,5	6	1,2,3,4,5	1,2,3,4,5,6,7,8,9,10,11
714	397	56	w	HE	Gießen	Stadt	Praxiseigner/-in	über 50%	n		j	weniger Chemie und nebenwirkungsärmer	2,3,10,11,12		1,5,7,9	1,2,3,5,7,8,9							1,2,3,5,6,7,8,9	1,2,3,5,6,7,8,9	Mykotherapie			steigend	1,2,3,4,5,7,9	eher nein	mykologieseminare	1,2,6		1,2,3,5
715	399	51	w	BY	München	Stadt	Praxiseigner/-in	über 50%	j	Diplom der Akademie für Klass. Homöopathie	j	Weil es eine faszinierende Vielfalt ermöglicht, weil es in manchem der "Schulmedizin" weit überlegen ist.	1,3,4,6,12	1,2,3,4,5,6,7,8,9		1,2,3,4,5,6,7,8,9	9		9						Bioresonanz			steigend	3,4,5,7	eher nein		7	1.2	1,2,3,4,5	1,2,3,4,5,6,7,8,9,10,11	Wird von zu vielen angewendet, die keine Ahnung/Ausbildung haben
716	401	40	w	BW	Hannover	Land	Praxiseigner/-in		n		j	Ich arbeite seit Jahren mit Akupunktur und Phytotherapeutika	2,3,4,6,8		1,9	1,2,4,5,6,9	1,5,6,9		1,9		8							steigend	1,2,3,4,7	eher nein		0		2,3,5,6	4,6		Schonung der Umwelt
717	402	48	w	BY	Gießen	Land	Praxiseigner/-in	über 50%	n		j	Es erweitert die therapeutischen Möglichkeiten enorm. Es stehen für viele, v.a. chronische oder psychisch-phyische Krankheiten schulmedizinisch nur begrenzte therapeutische Möglichkeiten. Da bietet die Naturheilkunde nebenwirkungsarme, tiefgreifende und auch oft vom Besitzer gewünschte/bevorzugte therapeutische Möglichkeiten.	1,2,5,6,7,8		9													steigend	2,3,4	eher nein		0		1,2,3,4,5,6	1,2,3,4,5,6,7,8,9,10,11		weniger "Chemie-Belastung" von Mensch und Tier und Umwelt
718	403	59	w	BY	München	Land	Praxiseigner/-in	über 50%	j	Abschluss der Schule für Klassische Tierhomöopathie, Egestorf, Peter Mohr, berufsbegleitend über viereinhalb Jahre, WINGS-Tierkinesiologie-Practitioner	j	Schulmedizinische Möglichkeiten sind im Vergleich zu begrenzt, Komplementärmedizin geht weit über die schulmedizinischen Möglichkeiten hinaus, vor allem bei multipathogenen Geschehen und psychischen Disbalancen, leider zu wenig bekannt Suche nach erweiterten Möglichkeiten war initiativ Erweiterung des vorherigen Therapiespektrums, des Heilungsanspruchs, der Heilungsquote	1,8,12	1,2,3,5,6,7,8,9							8				WINGS-Tierkinesiologie	1,2,3,4,5,6,7,8,9		steigend	3,4,5	nein		1,2	1	1,2,3,4,5	1,4,6
719	404	66	m	WL	Hannover	Stadt	Praxiseigner/-in	über 50%	j	Akupunktur	j	ich hätte neben der "Schulmedizin" noch gerne weitere "Werkzeuge"	4,5				1,2,3,4,5,6,7,8,9	2,3,5,9										steigend	1,2,3,4,7,8	eher nein		0		1.5	4
720	406	33	w	WL	Gießen	Stadt	Sonstiges: Angestellt und Praxisinhaberin	über 50%	n		j	Große Nachfrage. Schonendere Verfahren
721	407	57	w	NR	Gießen	Land	Praxiseigner/-in	über 50%	j	Akupunktur (IVAS)	j	weniger belastend	4,5,8,9,10		1,2,3,5,6,7,9		1,2,3,4,5,6,7,8,9	5,9			8		1,2,3,4,5,6,7,8,9					steigend	1,2,3,6	ja		3,4,6	1,2,10	1.2	4
722	408	51	w	BR	Hannover	Stadt	Praxiseigner/-in	über 50%	j	Zusatzbezeichnung Akupunktur	j	"Gesundheit" bzw. Heilung bedarf häufig aller Ebenen; Körper, Seele und Geist. Die Schulmedizin ist da nur ein Aspekt. - Andere Verfahren bringen oft noch Linderung/Heilung, wo die Schulmedizin längst eine Grenze hat.	1,2,3,4,5,6,7,8,9,12		1,2,3,4,5,6,7,8,9	9			1,2,3,4,5,6,7,8,9	5,9					Jin Shin Jyutsu			steigend	5.7	eher nein		4,6,7		1,2,3,5		Zeit im Sinne von adäquate Bezahlung für Aufwand ist immer noch mal schwierig
723	409	54	w	BW	München	Land	Praxiseigner/-in	über 50%	j	Diplombiologin	j
724	410	56	w	HA	Hannover	Stadt	Praxiseigner/-in	über 50%	j	Akupunktur	j	weil es das schulmedizinische Diagnostik- und Behandlungsspektrum erweitert	1,2,3,4,5,6,7,9	1,2,3,4,5,6,7,8,9	1,2,3,4,5,6,7,8,9	1,2,3,4,5,6,7,8,9	1,2,3,5,6,7,8,9	9	9	9		9						steigend	1,2,3,4,5,7	eher ja		4.6	1	1,2,3,4,5	4,5,6,9
725	411	70	m	NR	Berlin	Land	Sonstiges: freier Mitarbeiter	über 50%	j	Homöopathie, Akupunktur	j	Weil dier Komplementärmedizin eine Erweiterung des Diagnose- und Therapiespektrums erlaubt.	1,2,3,4,5,8,9,10	1,2,3,5,6,8,9	1,2,3,5,6,8,9	4	3,9	2,5,9			8	9	1,2,3,5,6,8,9					steigend	1,2,4	eher nein		4.6	5.9	1,2,3,5	2,4
726	412	54	w	BW	Berlin	Land	Praxiseigner/-in	über 50%	j	Homöopathie	j	Ich arbeite zu ca 60% naturheilkundlich, Homöopathie, Bachblüten, Bioresonanz, Schüssler Salze, komplementär Medizin	1,2,3,5,8,10,11	1,3,5,6,7,8,9	1,2,3,5,6,7,9	1,3,6,9		9			5.8		1,2,3,6	1,2,3,5,9				steigend	2,3,6	eher ja		4.6	1	2,3,5	2,3,10,11
727	413	58	w	BY	München	Sonstiges	Praxiseigner/-in	über 50%	j	Homöopathie, Akupunktur	j	Seit 25 Jahren werden NHV in unserer Praxis betrieben. Viele Bereiche im Angebot.	1,2,3,4,5,6,7,8,9,10,11,12	1,2,3,5,6,7,8,9	1,2,3,4,5,6,7,8,9	1,2,3,5,6,7,8,9	9	9	1,9	9	1.8	9	1,2,3,5,6,7,8,9	1,2,5	Bioresonanz			steigend	1,2,3,5,6	eher ja		1,2,4	1,2,3,4,5,6,7,8,9,10,11	1,2,3,6	1,2,3,4,5,6,7,8,9,10,11		Behandlung bei eingeschränktem konventionellen Therapiespektrum
728	414		m	BE	Hannover	Sonstiges	Andere		j	sonstiges	k.A.	keine Angabe	12															kann ich nicht einschätzen	0	nein		0
729	415	57	w	BY	München	Stadt	Praxiseigner/-in		j	Homöopathie, Akupunktur	j	Ich arbeite zu 90% mit naturheilkundlichen und komplemntärmedizinischen Verfahren. Bei chron Fällen, bei austherapierten Fällen, bei akuten Erkrankungen	1,2,3,4,5,8,9	1,2,3,5,6,7,8	1,2,3,4,5,6,7,8,9	1,2,3,4,5,6,7,8,9	1,9	9			8	9						steigend	1,2,3,4,5,7,8	ja		6	1	1,2,3,4,5	1,2,8
730	417	61	w	NS	Hannover	Land	Praxiseigner/-in	über 50%	n		j	Die Komplementärmedizin ermöglicht mir weit über die grenzen der schulmedizinschen Versorgungsmöglichkeiten hinausgehende Behandlungsmöglichkeiten. Die Methoden sind i.d.R. ohne Nebenwirkungen und, wenn sie richtig angewendet werden sehr effektiv.	1,2,5,8,12					10			8				Bioresonanz		Wundbehandlung	steigend	2,3,4,5	ja		6	1,2,3,4,5,6,7,8,9,10,11	1,2,3,4,5	5
731	418	47	w	HE	München	Land	Praxiseigner/-in	über 50%	j	Osteopathie , Akupunktur,	j	Weil ich in ganzheitlich denke und handele und auch meine Patienten versorge	1,2,3,4,5,6,7,8,9,10,11	9	9	9,3,5	9	9	9	9	9	9	9	9				steigend	1,2,3,4,6,7	eher ja		3,4,5	3,7,11	1,2,3,4,5	3,4,6
732	419	50	w	BY	Gießen	Land	Praxiseigner/-in	über 50%	j	btm, ap	j	arbeite damit	2,3,4,5,6,7,8,9,10,11															steigend	2,3,4,5,7	ja		4.6		1,2,3
733	420	45	w	NS	Hannover	Land	Praxiseigner/-in	über 50%	n		j	ich interessiere mich, weil ich persönlich gute Erfahrungen in der Behandlung meiner Bandscheibenvorfälle gemacht habe. Weil die Schulmedizin nur ein Teil der Medizin ausmacht und genauso Grenzen hat wie die Naturheilkunde/Komplementärmedizin.	1,2,3,4,5,6,7,8,9	1,2,3,4,5,6,7,8,9	1,2,3,4,5,6,7,8,9	1.9	1,2,3,5,6,7,8,9	1,2,3,4,5,6,7,8,9	1,2,3,6,7,8,9	6,9	8	1,3,5,9						steigend	2,3,4,5,7	eher ja		0		1,3,5	1,2,3,4,5,6,7,8,9,10,11
734	422	50	w	BE	Wien	Stadt	Praxiseigner/-in	über 50%	n		j	Schulmedizin hat haefig keine Antworten
735	423	37	w	BW	Gießen	Land	Praxiseigner/-in	über 50%	n		j	ist meine Leidenschaft, gute Kombi zur Schulmedizin	2,4,5,6,7,8		1,2,5,8,9		1,3,5,8,9	1,9,5	1,3,9,8	1,3,9	8							steigend	2,3,4,6,9	eher ja	Infos von Tierhaltern, Bekannten	4.6		1,3,4,5	6,8
736	424	47	m	BW	Berlin	Stadt	Praxiseigner/-in	über 50%	n		j	Da ich hier Möglichkeiten der Heilung bei bestimmten Erkrankungen finde, die man in der Schulmedizin nur palliativ/symptomatisch behandeln kann. Darüber hinaus, Medizin in einen größeren Kontext gebstellt wird und man Patienten therapiert, sieht, erkennt und nicht nur Erkrankungen/Symptome.	1,2,3,4,5,6,8,10,12	1,2,3,4,5,6,7,8,9	1,2,3,4,5,6,7,8,9	1,2,3,4,5,6,7,8,9	1,2,3,4,5,6,7,8,9	1,2,9	9		8		1,2,3,4,5,6,7,8,9		Bioresonanz			steigend	3.9	ja	Eigenstudium	0		1,2,3,4,5,6	1,2,4		Vertiefung des Verständnisses vom Leben und Sein
737	425	32	w	WL	Hannover	Stadt	Angestellte/-r	über 50%	n		j	Limitierte Möglichkeiten in der schulmedizinischen Behandlung Unterdrückung von Krankheiten durch schulmedizinische Behandlung (Cortisonbehandlung) Nachfrage durch Patientenbesitzer Erfolgreiche Anwendung von Naturheilkunde nach erfolgloser schulmedizinischer Behandlung	1,2,3	1,2,3,5,6,7,8,9	1,6,7,9	3,5,6,9												steigend	2,3,4,7	eher nein		4,5,6	7.8	1,2,3,5	1,3,4,6
738	426	66	m	BY	München	Stadt	Praxiseigner/-in	über 50%	j	Homöopathie	j	Weil durch komplem. Therapieverfahren die Heilungsmöglichkeiten gegenüber der konvent. Medizin deutlich erhöht werden. Außerdem geringe unerwünschte Arzneiwirkung, günstiger in den Kosten und keine Gefahr bzgl. Resistenzbildung	1,2	1,2,3,5,6,7,8,9	9													steigend	2,3,7	eher nein		1,2,7	1.2	1,2,3,5,6	1,2,4	mangelhafte Informationen in den Medien	"chronische" Krankheiten sind heilbar, konvent. Therapien sind oft nicht dazu in der Lage
739	427	43	w	NR	München	Land	Praxiseigner/-in	über 50%	n		j	Aus Überzeugung, dass auch diese Methoden ihre Berechtigung haben und weil es eben nicht immer Chemie sein muss.	1,2,3,5,6,8	5	1,3,5,7,9	1		9	1,9		8
740	428	35	w	BW	München	Land	Praxiseigner/-in	über 50%	n		j	Reine Schulmedizin frustrierend, da oft nur unzureichende Behandlungsmöglichkeiten. Nutze selbst zu 90 % Komplementärmedizin und Tiere werden wirklich gesund	1,2,3,4,8,11	1,2,3,4,5,6,7,8,9	1,2,3,4,5,6,7,8,9	1,2,3,4,5,6,7,8,9	1,2,3,4,5,6,7,8,9				1,2,3,4,5,6,7,8,9			1,2,3,4,5,6,7,8,9				steigend	1,2,5,7	nein		0		1,2,3,5,6	1,2,3,4,5,8,9		Wirkliche Gesundheit des Tieres
741	429	52	w	BB	Leipzig	Stadt	Praxiseigner/-in	über 50%	j	Zusatzbezeichnung und Weiterbildungsermächtigung Akupunktur	j	Interesse und praktiziere es seit mindestens 27 Jahren. Die Schulmedizin hat mir sehr schnell Grenzen in der Therapie aufgezeigt. Es ist für mich eine sehr wertvolle Therapie, richtet sich aber immer gegen Etwas, die Naturheilkunde dagegen therapiert ursächlicher und oft langfristiger und wirkungsvoller.	1,2,3,4,6,7,8,9	3,5,8	1,3,5,6,7,8,9	1,2,3,4,5,6,7,8,9	1,2,3,4,5,6,7,8,9		7,8,9,1	1,3,5,6,9	1,8	1,7,9						steigend	1,2,3,5,7,9	eher nein	Ausbildung und Praktika im Ausland	2,4,7	1,2,3,4,5,6,7,8,9,10,11	1,2,3,5	4	unklare Lage über das Wissen und die Bildung der Tierärzte gegenüber Tierheilpraktikern
742	430	40	w	BY	Hannover	Land	Praxiseigner/-in	über 50%	n		j	Der ganzheitliche Ansatz ist mir wichtig u mit Schulmedizin allein kommt man auch nur begrenzt weit.	1,6	1,5,8,9					8,9									steigend	1,2,3	eher nein		4.6	1	1,2,3,5	1,2,6
743	431	65	m	NR	Breslau	Land	Praxiseigner/-in	über 50%	j	TCM	j	weil die TCM die gesamte Regulationsmedizin subsummiert	1,2,4															steigend	2,5,9	nein	Masterstudium in TCM	2,3,7		1.5	4	Infiltration durch Laienmedizin
744	432	46	w	WL	Leipzig	Land	Sonstiges: angestellt und selbstständig	über 50%	j	Biologische Tiermedizin und Naturheilverfahren, sowie Akupunktur, Chiropraktorin, Osteopathie	j	darum	2,3,4,5,6,7,8,9,10,11		1,2,3,5,6,7,8,9	1,3,5,6,8,9	1,2,3,5,6,7,8,9	1,2,3,5,6,7,8,9	1,8,9	9	1,2,3,5,6,7,8,9	1,2,3,5,6,7,8,9	1,2,3,5,6,7,8,9	1,2,3,5,6,7,8,9				kann ich nicht einschätzen	1,2,3,4,5,6,7,9	ja	Unibibliotheken	0		1,2,5
745	433	49	w	S	Leipzig	Stadt	Praxiseigner/-in	über 50%	n		j	Wende die Regulationsmedizin täglich erfolgreich in der Praxis an	2,3,4,5,7,9,10,11															steigend	1,2,3,6,7	eher nein		6	4	1,2,3,4,5	4,9
746	434	65	m	NR	Hannover	Stadt	Praxiseigner/-in	über 50%	j	Homöopathie	j	ueberzeugt von wirksamkeit und ggf. ueberlegenheit der methoden, andernfalls als ergaenzung	1,2,3,4,8,9															gleichbleibend	1,2,3,5,7	ja		4.6	1	1,2,3,5	1
747	435	40	m	BY	München	Land	Praxiseigner/-in	über 50%	j	Diplomate of the European College	n	In unserer Fachrichtung gibt es immer wieder randomisierte, geblindete, Placebo-kontrollierte Studien, die komplementärmedizinsche Methoden prüfen, und zeigen, dass komplementär medizinische Methoden, den Kriterien, die heute zur Bewertung von "good clinical practice" herangezigen werden, nicht standhalten.	0															steigend	1,2,3	ja		3,4	1,2,3,4,5,6,7,8,9,10,11	4
748	436	50	w	BE	Wien	Stadt	Praxiseigner/-in	über 50%	n		j	die Schulmedizin hat auf vieles keine Antworten mehr	2,3,4,10		1,2,3,5,7,8,9	6,8,9	9						1,2,3,5,5,7,9					steigend	2,3,7,9	ja	praxisinterne Fortbildungen	0	1	1,2,3,4,5	4,10
749	437	50	w	BY	München	Land	Praxiseigner/-in	über 50%	j	VMTA	j	Erweiterung der Therapiemöglichkeiten Hilfe bei Chronikern Wegfall von Wartezeit/Rückstandsproplematik Nebenwirkungsfreiheit Kostengünstig	1,3,4,8,11	1,2,3,4,5,6,7,8,9		1,2,3,4,5,6,7,8,9	1,2,3,4,5,6,7,8,9				8			2,5				steigend	1,2,3,4,6,7,9	eher nein	Arbeitskreise	0	2	1,2,3,4,5	1,3,4,5,6,8,11
750	438	33	w	BB	Gießen	Stadt	Praxiseigner/-in	über 50%	n		j	da die Schulmedizin nicht für alles eine Lösung bietet, weniger/keine Nebenwirkungen bessere Verträglichkeit gute, persönliche Erfahrungen eigene, naturnahe Lebensweise und Vorstellungen ohne Chemie...	2,3,5,6,8,10,11		1,2,3,5,6,8,9	1,2,3,4,5,6,8,9		1,5,9	1,9		8		1,2,3,5,6,8,9	1,2,3,5,6,8,9				steigend	2,3,6	eher nein		0		1,2,3,5	3
751	440	65	m	HA	München	Stadt	Praxiseigner/-in	über 50%	j	Zusatzbezeichnung Homöopathie	j	ganzheitliches Verständnis von Krankheiten.UMfangreiche THerapiemöglichkeit	1,2	1,2,3,4,5,6,7,8,9	1,2,3,4,5,6,7,8,9													gleichbleibend	1,2,3,4,5	ja		0		1,2,3,5	1
752	441	57	m	RP	Gießen	Land	Praxiseigner/-in	über 50%	n		j	ich habe viele positive Reaktionen erlebt wenn die Schulmedizin an ihre Grenzen kommt zur Erweiterung meines therapeutischen Angebotes	2,3,4,6,7,8	1,2,3,5,6,7,8	1,3,5,6,9	5	1,3,9		1,5,9	9	1,3,8							steigend	2,3,4,6	eher nein		4		1,2,3,5	2,3,4,6,7,8
753	442	61	w	NR	Gießen	Stadt	Praxiseigner/-in	über 50%	n		j	gute Erfolge, Möglichkeit zahlreicher Therapieformen, Therapie meist weniger Nebenwirkungen, weniger belastend; viele Patientenbesitzer möchten gern biologische Tiermedizin	2,3,5,6,8,9,10,11		1,2,3,5,6,7,8,9	1,3,5,9		1,5,9			8	9	1,2,3,4,5,6,7,8,9	1,3,5,6,8,9
754	443	48	w	HE	Berlin	Land	Praxiseigner/-in	über 50%	j	Akupunktur IVAS cert., WINGS Kinesiology Practitioner	j	Ich nutze die Ganzheitliche Tiermedizin täglich in der Praxis, da sie meinen diagnostischen und therapeutischen Rahmen im Bezug auf die Heilung durch Selbstregulation des Körpers unterstützt. Dem Organismus helfen sich selbst zu heilen ist mein diagnostischer und therapeutischer Ansatz. Eine Diagnose im klassischen Sinne ist für mich als promovierte Veterinärmedizinerin unabdingbar.	1,2,3,4,5,8,9,10,11,12	1,2,3,4,5,6,7,8,9	1,2,3,4,5,6,7,8,9	1,2,3,4,5,6,7,8,9	1,2,3,4,5,6,7,8,9	1,2,3,4,5,6,7,8,9			1,2,3,4,5,6,7,8,9	1,2,3,4,5,6,7,8,9	1,2,3,4,5,6,7,8,9	1,2,3,4,5,6,7,8,9	Kinesiologie	1,2,3,4,5,6,7,8,9		gleichbleibend	1,2,3,4,5,6,7,8	eher ja		7	1,2,3,4,5,6,7,8,9,10,11	1,2,3,4,5,6	1,2,3,4,5,6,7,8,9,10,11	unklare Unterstützung seitens der Universitäten, der Gutachter in Streitfällen	Einsparung von Medikamenten aus der klassischen Pharmazie
755	445	39	w	SL	Gießen	Land	Angestellte/-r	über 50%	n		j	Teilweise gute Erfahrungen, zB.mit Blutegeln	0
756	446	40	w	BW	Gießen	Land	Praxiseigner/-in	über 50%	n		j	Ich hatte privat gute Erfolge mit Phytotherapie und Akupunktur und mich in diese Themen eingelesen	1,3,4	1,2,3,4,5,6,7,8,9		1,5,8,9	1.9											steigend	1,2,5	eher nein		3,4,6	1,2,7,8,10,11	1,3,6	3,4,5,6		ergänzende Behandlung
757	447	59	m	SL	Berlin	Stadt	Praxiseigner/-in	über 50%	j	Homöopathie	j	sehr hute Ergänzung zur Schulmedizin deutliche, reproduzierbare Ergebnisse alternative Methoden werden vom Klientel nachgefragt	1,2	1,2,3,5,7,8,9	1,2,3,5,7,8,9													steigend	2,3,7	ja		4.6	7.8	2,3,5	1,2,4,6
758	448	58	w	NS	Berlin	Land	Praxiseigner/-in	über 50%	j	Homöopathie	j	Ich habe 1998 die Zusatzbezeichnung gemacht, weil mich die regulative Medizin besonders fasziniert. es ist spannend , den Patienten mit möglichst wenigen und geringen Mitteln zu kurieren. Deswegen habe ich inzwischen noch andere Methoden dazu gelernt, wie kontrollierte Akupunktur, Kinesiologie Homotoxikologie...	1,2,3,4,5,6,7,10															gleichbleibend	2,3,4,5,6	eher ja		3,4,5	1,2,4	1,2,3,5	4
759	449	59	w	WL	Gießen	Stadt	Praxiseigner/-in		j	Tierkinesiologie	j	Es interessiert mich : weil ein Ursachenorientiertes Handeln möglich ist	1,2,3,8,10,11,12	1,2,3,5,6,8,9	1,2,3,5,6,8,9	1,2,3,5,6,8,9					1,3,5,8		1,2,3,5,6,7,8,9	1,3,5,9	Horvi -Enzym Therapie	2		steigend	3,4,5,6	ja		0		1,2,3,4,5
760	450	54	w	HE	Gießen	Sonstiges	Praxiseigner/-in	über 50%	n		j	habe selber die Fortbildung Akupunktur, Osteopathie und diverse Seminare in ganzheitlicher Medizin (Heel), Physiotherapie Licht/Energiearbeit. Es war spannend, wie sich dieser Weg herauskristallisierte. Ich habe schon immer den Menschen mit dem Tier zusammen als "Päckchen" und die Krankheit eines Tieres nie isoliert gesehen. Oft war die Seele/Verhältnis zur Umwelt für vieles verantwortlich.	2,3,4,5,6,7,9		1,2,5,6,8,9	3,5,6,8,9	1,8,9	1,8,9	1,8,9	1,2,3,4,5,6,7,8,9		1,2,3,4,5,6,7,8,9						steigend	1,2,3,4,9	eher nein	Gespräche mit Kollegen auf entsprechenden Treffen	4.6		1,2,3,4,5	4,5,6
761	451	34	m	NS	Hannover	Stadt	Angestellte/-r	über 50%	n		j
762	452	32	w	TH	Leipzig	Land	Angestellte/-r	über 50%	n		k.A.		0															kann ich nicht einschätzen	0	eher ja		3	1,2,4,5,8,9,10,11	3	1,2,3
763	453	30	w	SH	Berlin	Land	Angestellte/-r	über 50%	n		j	Gute Alternative bei aistherapierten Patienten	3,7			6,7,8				8								steigend	6	kann ich nicht beurteilen		2,3,6	1.2	1,2,3	3
764	454	35	w	NR	Hannover	Land	Angestellte/-r	über 50%	n		n	Zu wenig wissenschaftlich	0															gleichbleibend	0	kann ich nicht beurteilen		2,3,4,6
765	455	34	w	BY	Budapest	Stadt	Angestellte/-r	über 50%	n		n	Kein Interesse	0															gleichbleibend	0	kann ich nicht beurteilen		3	1,2,3,4,5,6,7,8,9,10,11	0
766	456	30	w	BE	Berlin	Stadt	Angestellte/-r	über 50%	n		j	Als Ergänzung zur Schulmedizin
767	457	33	w	HE	Gießen	Land	Praxiseigner/-in	über 50%	j	FTA für Klein- und Heimtiere	j	Ich habe das Gefühl, dass die Schulmedizin öfter an die Grenzen stößt und Tierbesitzer eine Alternative wünschen. Viele THPs in der Umgebung haben Zulauf, weil Tierärzte nicht weiter wissen und viele Kollegen ausser Antibiotikum und Kortison auch nicht mehr viel zu bieten haben. Aus eigener Erfahrung kann eine naturheilkundliche Behandlung helfen, selbst wenn es nur ein Placebo sein sollte, den T…	2,3,4,5,6,7,8		1,2,3,6,8,9	1,3,8,9	1,2,3,6,8,9	1,9	1,9	6,9,5	8							steigend	1,2,3,6	eher ja		2,3,4	1.8	1,2,3,4,5	3,4,5,7
768	458	37	w	SL	Hannover	Land	Angestellte/-r	über 50%	n		j	Umfassende Behandlungsmöglichkeiten haben
769	459	50	w	HE	Gießen	Land	Angestellte/-r	über 50%	n		j	Weil ich um mich gut auskenne in diesem Gebiet und deren Möglichkeiten. Meiner Meinung nach gehört es auch zu unserer Pflicht, Alternativen zu Antibiotika und Cortison zu finden.	1,4,7,10	1,2,3,5,6,7,8,9	1,2,3,5,6,7,8,9		1,2,3,5,6,7,8,9			9			1,2,3,5,6,7,8,9					steigend	1,2,3,5,6,7	eher ja		4,6,7	1	2,3,4,5	1,2,3,4,5,6,7,8,9,10,11	Meist schulmedizinisch austherapiert Tiere, die durch Naturheilkunde gerettet werden sollen.
770	460	43	w	NS	Hannover	Land	Praxiseigner/-in	über 50%	j	Fachtierazt für Kleintiere	n	es existieren keine Studien zur Wirksamkeit	0															steigend	0	kann ich nicht beurteilen		3,4	1,2,3,4,5,6,7,8,9,10,11	0
771	461	38	w	WL	Leipzig	Land	Angestellte/-r	über 50%	n		j	Es gibt einige Naturheilverfahren die gut als ergänzende Therapien zur Schulmedizin eingesetzt werden können.	2,3,7		1,3,7,8,9	1,6,9				5,9								steigend	1,2,3,6	eher ja		2,3	1.2	1,2,3,4,5	1,2,3,4,5,6,7,8,9,10,11
772	462	34	m	BY	München	Land	Praxiseigner/-in	über 50%	n		k.A.	Fehlende evidenzbasierte Nachweise zur Wirksamkeit solcher Therapieformen	0															kann ich nicht einschätzen	8	kann ich nicht beurteilen		3	1,2,8	4
773	463	28	w	NR	Hannover	Stadt	Angestellte/-r	über 50%	n		j
774	464	32	w	NR	Gießen	Stadt	Angestellte/-r	über 50%	n		n	fehlende Wirksamkeitsnachweise	0															gleichbleibend	3	kann ich nicht beurteilen		2,3,4	1,2,3,4,5,6,7,8,9,10,11	3.4	1,2,3,4,5,6,7,8,9,10,11
775	465	30	w	BW	München	Land	Angestellte/-r	über 50%	n		n	Keine wissenschaftliche Erklärung	0															kann ich nicht einschätzen	0	kann ich nicht beurteilen		1,2,3,6	1.2	2.3	1,2
776	466	30	w	BW	München	Stadt	Angestellte/-r	über 50%	n		j	Weil die Therapie unterstützend bestimmt hilfreich sein kann	0															steigend
777	467	27	m	S	Leipzig	Land	Angestellte/-r	über 50%	n		n	Unwirksam	3			9												kann ich nicht einschätzen	0	kann ich nicht beurteilen		3	1,2,7,8	0
778	468	53	w	BW	München	Land	Praxiseigner/-in	über 50%	n		j	Weil sie den Bereich deutlich ausdehnen	1,2,3,10,11															steigend	3.4	eher nein		2		1,2,3,5	10
779	470	35	w	HE	Gießen	Stadt	Angestellte/-r	über 50%	n		n	Keine wissenschaftlichen Studien, die die Wirkung beweisen.
780	472	28	w	S	Leipzig	Stadt	Angestellte/-r	über 50%	n		n
781	473	47	w	NS	Berlin	Land	Praxiseigner/-in	über 50%	n		n	zuwenig Evidenz	3			1												sinkend	1.8	kann ich nicht beurteilen		1,2,3	1.2	0
782	475	27	w	WL	Hannover	Land	Angestellte/-r	über 50%	n		j	Alternative zur Schulmedizin
783	477	33	w	NR	Wien	Stadt	Angestellte/-r	über 50%	n		j	Es ist grunsätzlich nie verkehrt über den schulmedizinischen Tellerrand zu blicken, jedoch bin ich sehr kritisch und teilweise eher abgeneigt. Hauptgrund dafür ist der Mangel bzw. Widerspruch zur Evidence-based medicine.	3,7			1,5,8,9				9								gleichbleibend	2,3,6	kann ich nicht beurteilen		3,4	1,2,8	1.3	3
784	479	29	w	SH	Hannover	Land	Angestellte/-r	über 50%	n		j	Um dem Einsatz von Antibiotika zu reduzieren	0															kann ich nicht einschätzen	1	kann ich nicht beurteilen
785	480	25	w	NS	Breslau	Land	Angestellte/-r
786	482	29	w	BW	Gießen	Land	Angestellte/-r	über 50%	n		k.A.	Aktuell konzentriere ich mich auf die Schulmedizin
787	483	28	w	BW	Berlin	Land	Angestellte/-r		j	DIPO-Osteotherapeut	j	Ich bin hauptsächlich an Komplementärmedizin interessiert, die einen wissenschaftlich basierten Hintergrund hat und von der ich schon selber einen Nutzen erfahren habe. Hauptsächlich um die Schulmedizin zu unterstützen und zu ergänzen, aber nie um sie komplett zu ersetzen. Wissenschaftlich fragliche Methoden, wie die Homöopathie lehne ich ab. Diese konnte mich weder bei der Selbstanwendung, noch …	6						1,9									steigend	1,2,3,6,7	eher ja		3	1.2	1,3,4	1,2,3,4,5,6,7,8,9,10,11
788	485	28	w	BW	Hannover	Land	Angestellte/-r	über 50%	n		j	Alternative
789	486	31	w	TH	Leipzig	Land	Angestellte/-r	über 50%	n		j	Ich habe ein neutrales Interesse an diesen Anwendungsmethoden, verfolge Artikel und Studien, zwecks Horizonterweiterung	3			1,6,8												steigend	1.2	kann ich nicht beurteilen		1,2,3	1,2,4,8	1.3	3,5,6
790	488	32	w	NS	Hannover	Stadt	Angestellte/-r	über 50%	n		j	Weil es eine bessere Aufklärung zur Anwendung evidenz-basierter Medizin bei TÄ und Patientenbesitzer geben muss	3			1												kann ich nicht einschätzen	1,2,3,8	eher ja		2,4,7	1,2,Bioresonanz	3.4	3,4,5,6,7,8,9,10,11	Klare Studienlage, Homöopathie ist nicht wirksamer als Placebo
791	491	36	w	NR	Hannover	Land	Praxiseigner/-in	über 50%	j	Dr	j	Weil viele systemischer Erkrankungen hausgemacht sind und viele uns in der Schulmedizin zur Verfügung stehende Medikamente nur Symptome lindern ohne an der Ursache zu greifen
792	492	31	w	BE	Berlin	Stadt	Angestellte/-r	über 50%	n		j
793	493	33	w	HE	Gießen	Stadt	Angestellte/-r	über 50%	j	Fachtierarzt	n
794	494	31	w	NS	Hannover	Stadt	Angestellte/-r	über 50%	n		k.A.	Bin nicht wirklich überzeugt von der Wirksamkeit																gleichbleibend	0	kann ich nicht beurteilen		3
795	495	49	w	NS	Gießen	Stadt	Praxiseigner/-in	über 50%	n		j	Wir arbeiten wegen der guten Therapieerfolge damit.	2,3,4,5,6,8,9,10,11		1,2,3,5,6,8,9	3	5	9,2	9		8	9	1,2,3,5,6,8,9	3				gleichbleibend	1,2,4,6	eher ja		2.6	4	1,2,3,4,5	2,3,4,5,6,8,9,10,11
796	496	56	m	WL	Gießen	Land	Praxiseigner/-in	über 50%	n		n	Schon die Fragestellung ist falsch. Naturheilkunde und sonstige Alternativmedizin haben nichts miteinander zu tun und dürfen daher nicht "in einen Topf" geworfen werden. Es ist sauber zu differenzieren: Naturheilkunde etwa wie die Phytotherapie benutzt zwar naturbelassene Produkte (zB diuretische Tees) ist aber evidenzbasiert und überprüft, somit "echte" Medizin. Andere Alternativ-Medizin (zB.: H…	3,6			1,5,6			9									gleichbleibend	0	ja		3	1,2,3,5,7,8,9,10,11	1.6			Ich würde die Möglichkeit sehen gegen die eigene Überzeugung mehr Geld zu verdienen. Da ich mich aber in erster Linie als Arzt und nicht als "Gewinn-Maximierer sehe, verzichte ich darauf.
797	497	40	w	HE	Gießen	Stadt	Angestellte/-r	über 50%	n		n	Keine evidenz	6						1									gleichbleibend	2.7	kann ich nicht beurteilen		2,3,4	1,2,8	1.4	6
798	498	45	m	NR	Gießen	Stadt	Praxiseigner/-in	über 50%	j	Fachtierarzt für Kleintiere	n	Weil das meiste Aberglaube ist	0															kann ich nicht einschätzen	0	kann ich nicht beurteilen		1,2,3		0
799	499	46	w	NS	Hannover	Land	Praxiseigner/-in	über 50%	j	Fachtierärztin für Chiropraktik (A)	j	Ganzheitlicher Ansatz Zeit für Patienten und Besitzer haben
800	500	43	w	SL	Berlin	Stadt	Praxiseigner/-in	über 50%	n		j	wegen Grenzen der Schulmedizinischen Behandlung, Nebenwirkungsarme Alternativen, wird stark nachgefragt vonPB	3,4,8,9,12			1,6,8,9					8	9						gleichbleibend	2,3,6	eher ja		3,4,6	1	1,2,3	4,9
801	501	39	w	NR	Hannover	Stadt	Praxiseigner/-in	über 50%	n		k.A.
802	502	33	w	HE	Leipzig	Land	Angestellte/-r	über 50%	n		j	Der ganzheitliche Gedanke halte ich für sinnvoll
803	504	44	w	NS	Hannover	Stadt	Praxiseigner/-in	über 50%	n		j	weil es zunehmend dem Kundenwunsch entspricht																steigend	1,2,7	ja		4,7	1,2,3,4,5,6,7,8,9,10,11	1.3	1,2,3,4,5,6,7,8,9,10,11	steigender Einfluss von Tierheilpraktikern, die Naturheilkunde als "einzig richtige" Behandlungsmethode beschwören und gleichzeitig die Schulmedizin verunlimpfen
804	505	41	w	BY	München	Land	Sonstiges: selbstständig in Praxis tätig	über 50%	n		n	Ich arbeite nur evidenzbasierend. Naturheilkunde gegenüber bin ich durchaus aufgeschlossen.	0															gleichbleibend	0	kann ich nicht beurteilen		3	1,2,4,5,7,8,9,10,11	0	3,6
805	506	37	w	NR	Gießen	Stadt	Praxiseigner/-in	über 50%	n		j	wird von den Kunden nachgefragt neue Behandlungsoptionen, v.a. bei alten moribunden Tieren	2,3,11		1,2,3 5,7,8,9	1,2,3 5,7,8,9								1,2,3 5,7,8,9				steigend	2,3,6	eher ja		1,2,3	4,5,7	1,2,3,4,5	2,11
806	507	49	m	SA	Gießen	Stadt	Sonstiges: Staatsdienst	über 50%	j	Dr	j	TCM/Akupunktur wissenschaftlich nachweisbar	4,7,11				1			6				5,9				steigend	1,3,7,8	eher ja		5		1.5
807	509	32	w	WL	Bern	Land	Praxiseigner/-in	über 50%	j	Chiropraktiker (IVCA), Akupunkteur (IVAS)	j	Nötig zur vollständigen Behandlung eines Tieres. Gute Möglichkeit der Prophylaxe und oft bei schulmedizinisch austherapierten Tieren.	3,4,5,6,7			5	1,3,5,6,7,8,9	1,5,9	1,7,8,9	1,9								steigend	1,2,3,4,7,8,9	eher ja	Kongresse, Jahresversammlung Verbände IVCA oder CAMVET	6,7		1,2,3,4,5,6	1,2	Kosten für oftmals grösseren Zeitaufwand	Gesündere Tiere, ganzheitlich, bereits Prophylaxe, nicht nur Behandlung
808	510	49	w	BY	Hannover	Stadt	Praxiseigner/-in	über 50%	n		j	Gute Erfahrungen gemacht	2,3,4,8		1,2,3,5,6		1,2,3,5,6
809	511	51	w	NS	Hannover	Land	Praxiseigner/-in	über 50%	n		n	weil es keine Studien darüber gibt und der Erfolg fraglich ist	2		9													gleichbleibend	4.6	ja		3,4		3.5
810	513	46	w	NR	Berlin	Land	Praxiseigner/-in	über 50%	n		j	andere Therapieansätze man hat den Kunden erst genommen und etwas unternommen, ohne immer sofort Medikamente einzusetzen als add-on	1,2,3,4,6,7	1,3,7,8,9	1,3,7,8,9	1,2,3,4,5,6,7,8,9	9		1,8,9	3,9								kann ich nicht einschätzen	1,2,5,6,7	kann ich nicht beurteilen		4,5	1,2,3,4,5,6,7,8,9,10,11	1.2	3,6
811	514	46	w	S	Leipzig	Land	Praxiseigner/-in	über 50%	j	Certified Veterinary Acupuncturist (QiAcademy)	j	Praktiziere selber TCVM und weitere regulative Medizin	2,3,4,6,7,8,9		1,2,3,5,6,7,8,9	1,2,3,5,6,7,8,9	1,2,3,5,6,7,8,9		1,9	1,3,5,6,9	8	7,9						steigend	1,2,3,4,5,6,7	eher nein		1,2	10.11	1,2,3,4,5	2,3,4,6,7,8
812	515	43	w	HA	Hannover	Stadt	Praxiseigner/-in	über 50%	n		n
813	516	52	w	NR	Berlin	Stadt	Praxiseigner/-in	über 50%	n		n	Keinerlei wissenschaftlich belegte Wirksamkeit auch nach teils jahrhundertelanger Anwendung. Vorenthalten einer wirksamen Therapie für Patienten, für deren Wohl ich mich verantwortlich fühle.	0															gleichbleibend	0	kann ich nicht beurteilen		3,7	1,2,8	0		die evidenz ist nicht unklar sondern es gibt keine!
814	517	41	m	NR	München	Stadt	Praxiseigner/-in	über 50%	j	GPCertDerm	j	nur Phytomedizin	3,7			1,6,8,9				9								gleichbleibend	6	kann ich nicht beurteilen		1,2,3,4	1.2	1,2,3	3
815	519	52	w	RP	Gießen	Land	Praxiseigner/-in	über 50%	n		j	offen sein für alles
816	521	30	w	WL	Leipzig	Stadt	Angestellte/-r	über 50%	n		n
817	523	55	w	SA	Berlin	Stadt	Praxiseigner/-in	über 50%	j	Tierkinesiologe, Alphaspezialist, Mediator	j	Diagnose- und Behandlungsvielfalt	1,2,3,4,5,8,10		1,2,3,4,5,6,7,8,9	1,2,3,4,5,6,7,8,9		1,10			8						Wundheilungsstörungen	steigend	2,3,4,5	ja		0		1,2,5,6	1,2,3,4,5,6,7,8,9,10,11		ursächliches Behandeln
818	524	58	w	WL	Gießen	Sonstiges	Praxiseigner/-in	über 50%	j	Zusatzbezeichnung Homöopathie	j	gute Erfolge	1,2,3,4,5,6,8	1,2,3,5,6,7,8,9	6	1,5,6,8,9	9	5,9	9		8							gleichbleibend	2,3,4,5,7	eher nein		3,4,7	1,2,4,7,10,11	1,2,5,6	1,2,3,4,5,6,7,8,9,10,11	vernünftige schulmedizinische Dignostik darf nicht fehlen. Schulmedizin da wo nötig!	Vermeidung von Resistenzbildung, geringere belastung des Organismus
819	525	40	w	TH	Leipzig	Stadt	Praxiseigner/-in	über 50%	j	Grundausbildung Osteopathie	j	Ich bin einfach zu oft mit der Schulmedizin an Grenzen gestoßen und habe bzw. kann und will diese nicht akzeptieren. Darum habe ich nach ergänzenden Behandlungen bzw. alternativen Therapie gesucht. Ich habe diese in der Akupunktur und Osteopathie für mich und meine Patienten gefunden. Die Kombination von Komplementärmedizin + Naturheilkunde und Schulmedizin sind einfach unschlagbar für das Wohl u…	1,4,6,8	8.9			3,5,9		3,9		8							steigend	1,2,3,4,5,7	eher ja		2,4,5	1,2,3	1,2,3,4,5	4,6
820	528	51	w	BY	München	Stadt	Praxiseigner/-in	über 50%	j	Wirtschaftsschule, Diplom der Europ. Akademie für Klass. Homöopathie	j	Weil man schulmedzinisch an seine Grenzen stösst.	3,4,6	1,2,3,5,6,8,9		1,4,9	1,4,9		1,9									steigend	1,2,3,4,5,7	eher nein		0		1,3,5	1,2,3,4,5,6,7,8,9,10,11
821	530	50	w	RP	Gießen	Land	Praxiseigner/-in	über 50%	n		j	Meine Behandlungen sind zu etwa 80% naturheilkundlich mit sehr gutem Erfolg	1,2,4,10,11	5,7,8	1,2,3,5,6,7,8,9		3,9						1,2,3,4,5,6,7,8,9	1,2,3,5,9				steigend	1,2,3,6	eher ja		4		1,2,3,5	1,2,4,10,11
822	531	42	m	BE	Berlin	Stadt	Angestellte/-r	über 50%	j	Akupunktur	j
823	532	53	m	NR	Berlin	Stadt	Praxiseigner/-in	über 50%	j	Zusatzbezeichnung Homöopathie	j	Weil es oft sehr gut wirkt. !!!!!!!!!!!!!!!!!!!!! Ohne Komplementärmedizin wäre ich aufgeschmissen !!!!!	2,4,5,6,7,8,9,10,11		1,2,3,4,5,6,7,8,9		1,2,3,4,5,6,7,8,9	1,2,3,4,5,6,7,8,9	1,2,3,4,5,6,7,8,9	1,2,3,4,5,6,7,8,9	1,2,3,4,5,6,7,8,9	1,2,3,4,5,6,7,8,9	1,2,3,4,5,6,7,8,9	1,2,3,4,5,6,7,8,9				steigend	2,3,4	nein		0		1,2,3,4,5,6			Patient wird effektiv und schonend behandlet ... es geht um das Wohl des Patienten !!!!!!!!!!
824	534	29	m	BE	Leipzig	Stadt	Angestellte/-r	über 50%	n		j	Schonende Therapiemethoden	0															gleichbleibend
825	535	40	w	NR	Gießen	Land	Praxiseigner/-in	über 50%	n		j	Generell stehe ich verschiedenen Heilmethoden gleichermaßen interessiert als auch kritisch gegenüber.	2,6		1,2,6,8				1,9									kann ich nicht einschätzen	1,6,7,8	kann ich nicht beurteilen		3,4	1,2,3,4,5,6,7,8,9,10,11	1,2,3,5	1,2
826	536	47	w	SA	Leipzig	Stadt	Praxiseigner/-in	über 50%	n		j	eigene gute Erfahrungen	2,3,8,11		1,3,5,8,9	1,2,3,5,6,8,9					8			3				steigend	2,3,4,6	ja		4.6	1	1,2,5	2,3,11
827	537	47	m	NR	Hannover	Stadt	Praxiseigner/-in	über 50%	n		j	Manchmal hilft es	1,5,9	2				9				9						gleichbleibend	2.6	eher nein		1,2,6	1	1,2,3	1
828	538	40	w	NR	Gießen	Land	Praxiseigner/-in	über 50%	j	Zusatzbezeichnung Augenheilkunde	n	Ich praktiziere aus Überzeugung fast ausschließlich schulmedizinisch	0															gleichbleibend	0	kann ich nicht beurteilen		3,4		0
829	539	40	w	NR	Gießen	Land	Praxiseigner/-in	über 50%	j	certified veterinary acupuncturist (IVAS)	j	aus Überzeugung Sinn der Kombination von Schulmedizin und Komplementärmedizin	2,3,4,6,8,11		3,7	1,2,3,5,6,7,8,9	1,2,3,5,6,7,8,9		1,9		8			1,2,3,5,6,7,8,9				steigend	1,2,3,4,5,6,7	nein		7	1,2,3,4,5,6,7,8,9,10,11	1,2,3,4,5	11	Probleme durch Laienbehandler
830	540	47	w	NR	Gießen	Stadt	Praxiseigner/-in	über 50%	n		j	kein Placeboeffekt bei Tieren, gute Wirksamkeit bei maximaler Verträglichkeit auch bei multimoribunden Tieren	2		1,2,3,6,8,9													steigend	3.6	ja		0		1,2,3,4,5	2
831	541	52	m	NR	Leipzig	Stadt	Praxiseigner/-in	über 50%	n		j	Weil ich häufig schon mit alternativen Methoden eine gute Therapie hin bekomme und damit weniger mit Nebenwirkungen rechnen muß.	3,4,5,6,7			1,3,8,9	9	5,9	9	3								steigend	1,2,7	eher ja		3,4	1.2	1,2,3,5	3,4,5,6,7
832	542	46	w	WL	Berlin	Land	Praxiseigner/-in	über 50%	j	Zusatzbezeichnung Zahnheilkunde für Kleintiere	n	Mangelnde Erfahrung. Interessierte Patientenbesitzer werden an auf alternative Heilmethoden spezialisierte TÄ überwiesen.	0															steigend	1.7	kann ich nicht beurteilen		3.6		2,3,4
833	543	35	w	WL	München	Stadt	Praxiseigner/-in	über 50%	j	Industriekauffrau	j	Viel Laienwissen in meiner Kundschaft. Ich habe den Eindruck die Thematik kennen zu müssen um als glaubwürdiger allopathischer Tierarzt handeln zu können und von den Leuten entsprechende Compliance zu erreichen. "Ja natürlich Berberis hat ganz tolle Eigenschaften, aber hier müssen wir (zusätzlich) Caniphedrin einsetzen..."	1,2,3	5	1	3												kann ich nicht einschätzen	2,6,7	ja		2,3,4,5,7	1,2,3,4,5,7,8,9,10,11	1,3,4	1,2	Wo Wirkung, da auch Nebenwirkung. Aber Patientenbesitzer haben den Eindruck, dass 'man damit ja nichts falsch machen kann'.
834	544	62	m	NR	Hannover	Stadt	Praxiseigner/-in	über 50%	j	FTA Tierernährung und Diätetik	n	Ich halte sie für medizinisch nicht relevant und nicht ausreichend wirksam, kein Wirkungsnachweis erfolgt	0															gleichbleibend	0	ja		3	1,2,3,4,5,6,7,8,9,10,11	6	6		Patientengefährdung
835	547	50	m	NR	Hannover	Stadt	Praxiseigner/-in	über 50%	n		n	glaube nicht an ihre Wirkung	0															kann ich nicht einschätzen	0	kann ich nicht beurteilen		3	1.2	0
836	548	49	w	WL	Berlin	Stadt	Angestellte/-r	über 50%	j	Promotion - falls das hier gefragt	n	Ich bin seit über 25 Jahren im KT-Bereich tätig , habe dabei verschiedene Stationen durchlaufen, auch meine Doktorarbeit wurde von einem "klassischen Homöopathen" betreut; ich persönlich habe nie eine Wirkung z.b. hömöopahtischer Medikamente gesehen oder gar bei mri selber feststellen können, obowhl es mich sehr gefreut hätte, wenn meine persönlichen Krnakheiten durch mein Konstitutionsmittel pos…	3,5			3		10									Wundbehandlung	gleichbleibend	7	kann ich nicht beurteilen		2,3,4,5	1.2	3	5
837	549	31	w	NS	Hannover	Land	Angestellte/-r	über 50%	n		j	ergänzung der schulmedizin	1,2,5,8	3,6,7,1,9	3,6,7,1,9			9			8							gleichbleibend	1.2	eher nein		2,3,4	1,2,3,4,5,6,7,8,9,10,11	1.3	1,2
838	550	57	w	NS	Berlin	Land	Praxiseigner/-in	über 50%	j	Fachtierarzt für Geflügelkrankheiten und Master of small animal Science	j	Erweiterung des Spektrums therapeutischer Möglichkeiten - Erfolge, die rein schulmedizinisch nicht möglich sind	2,3,5,9,10,11		1,2,3,5,6,7,8,9	6		5,9				9	1,2,3,5,6,7,8,9	1,2,3,5,6,7,8,9				steigend	1,2,3,4,5,6,7	eher ja		3	1.2	1,2,3,4,5	1,2,3,4,5,6,7,8,9,10,11
839	551	26	w	NR	Berlin	Stadt	Angestellte/-r	über 50%	n		j	Physiotherapie, Lasertherapie, Phytotherapie halte ich für sinnvoll. Homöopathika sind meines Erachtens gefährlich, da die Patientenbesitzer und auch einige Tierheilpraktiker diese Mittel mit gutem Gewissen verwenden und schwerwiegende Erkrankungen damit manchmal verschleppen bis sie irreversibel geworden sind. Die Berufsgruppen Hundetrainer, Tierheilpraktiker, Tierphysiotherapeut und Tierosteopa…	3,5,6			3		2	9									kann ich nicht einschätzen	1,2,8	kann ich nicht beurteilen		2,3,4,5	1.2	3	3
840	552	39	w	WL	Hannover	Stadt	Praxiseigner/-in	über 50%	n		j	Meiner Erfahrung nach ergänzen sich Komplentärmedizin, Naturheilkunde und Schulmedizin sehr gut und schließen sich nicht gegenseitig aus. Jede alternativmedzinische Behandlung benötigt eine gute schulmedizinische Diagnostik! Außerdem sind sehr viele schulmedizinische Medikamente aus der Natur heraus entstanden, z.B. ASS und Penicilline. Gerade im Zeitalter der Multiresitenzen und vieler anderer g…	1,2,3,8,9,10,11	1,2,3,5,6,7,9	1,2,3,5,6,7,9	1,2,3,5,6,7,9					8	9	1,2,3,5,6,7,9	1,2,3,5,6,7,9				steigend	2,3,6,7	ja		3,4,6	4,5,7	1,2,3,5	1,2,3,8,9,10,11
841	553	60	m	WL	Hannover	Stadt	Praxiseigner/-in	über 50%	j	FTA Kleintiere	n	keine validierte Wirkung	0															gleichbleibend	2,4	ja		3	1,2,3,4,5,6,7,8,9	1,2,3
842	554	68	m	BY	München	Land	Praxiseigner/-in	über 50%	j	Biologische Tiermedizin, Akupunktur, Osteopathie	j	einfach bessere Ergebnisse	1,2,3,4,5,6,7,8,9,10,11	1,2,3,5,6,7,8,9	1,2,3,4,5,6,7,8,9	1,2,3,4,5,6,7,8,9	1,3,5,6	1,2,3,5,6,8,9	9	1,2,3,5,6,7,8,9	1,2,3,5,6,7,8,9	1,2,3,5,6,7,8,9	1,2,3,5,6,7,8,9	8				steigend	2,3,4,5	nein		1,2,6	Bioresonanz	1,2,3,4,5	1,2,3,4,5,6,7,8,9,10,11
843	555	58	w	NR	Hannover	Stadt	Praxiseigner/-in	über 50%	n		j	ausführliche Anamnese Erhebung, zuhören, aufklären, gut beraten, nicht mit der Chemie-Keule jedes kleine Weh-Weh-chen ausmerzen, Kunden mit ins Boot nehmen, Ernährungsberatung, Massage, Phytotherapie, Homöopathie wird stark nachgefragt von den Kunden;	1,2,3,5,8,9,10,11															steigend	1,2,3,4,5,6	nein		3,6	1	1,2,3,5	1
844	557	59	w	NR	Giessen	Land	Praxiseigner/-in	über 50%	n		j	Ich interessiere mich seit ca. 10 Jahren für diese Thematik verstärkt, da ich Behandlungserfolge verzeichnen konnte. "Wer heilt hat Recht!"	2.3		1,2,3,4,5,6,7,8,9	1,2,3,4,5,6,7,8,9												steigend	1,2,3,6,7	eher nein		2,4	1,2,3,4,5,6,7,8,9,10,11	1,2,3,4,5
845	560	52	w	SH	Hannover	Land	Praxiseigner/-in	über 50%	n		n	Ausser bei Akupunktur glaube ich nicht an die Wirksamkeit dieser Verfahren.	0															gleichbleibend	1,2,6,7	eher ja		2,3,4	1,2,7,8 Schüsslersalze, Bioresonanz, Farbtherapie etc.	3,4	4.6
846	561	38	w	NS	Hannover	Land	Praxiseigner/-in	über 50%	j	dr.med.vet	j	wende diese regelmäßig an	1,2,4,5,6,11	1,2,3,5,6,8,9	1,2,3,5,6,8,9		1,3,5,6,7,8,9	1,3,5,9	1,2,3,5,8,9					8				steigend	1,2,3,4,5,6	eher ja		0		1,2,3,5	4.6
847	562	50	w	SH	Berlin	Land	Praxiseigner/-in	über 50%	j	IVCA certifizierter Verterinärchiropraktiker	j	Ich führe eine Kleintierpraxis ausschließlich für Chiropraktik.	6		9				1,8,9									steigend	2,3,4	eher ja		1,2,6	6	2,3,5	6
848	563	33	m	SH	Szent István Egyetem, Budapest (Ungarn)	Land	Angestellte/-r	über 50%	j	FTA für Mikrobiologie	j	Da Kunden immer wieder den Wunsch nach "homöopathischen Behandlungsmethoden" äußern, ohne genau zu wissen was Homöopathie eigentlich ist, halte ich es für wichtig, Verfahren der Komplementärmedizin und Naturheilkunde zu kennen und über möglichen Nutzen und Grenzen aufzuklären. Meine Erfahrung zeigt, dass viele Kunden, wenn Ihnen genau erklärt wird was Homöopathie ist und die Unterschiede zur Schu…	6			1,3,5,6,9			1.9									gleichbleibend	1,2,8	ja		3,4	1,2,8,9,10,11	1	3.6
849	564	39	w	SH	Hannover	Land	Praxiseigner/-in	über 50%	n		j	ergänzende Möglichkeiten zur Schulmedizin wenn schulmedizin. austherapiert oder kein Erfolg um Medikamenteneinsatz zu reduzieren um (in meinem begrenzenten Rahmen)ganzheitlicher heranzugehen	1,2,3,4,5,6,11	7,9	8,9		1,5,9	9	9					8				steigend	2,3,7	eher ja		3,4,6	4	1,2,3,4,5	1,2,4,5,6	um es zusätzlich anzuwenden sprengt es im ländlichen Bereich oft Kostenbudget und die zeitl. Erwartungshaltung der Patientenbesitzer ist auch oft zu kurz
850	565	38	w	SH	Leipzig	Land	Angestellte/-r	über 50%	j	Zusatzbezeichnung Akupunktur	j	Gute Ergänzung.v.a. für Schmerzpatienten oder patienten mit medikamentenunverträglichkeiten.
851	567	32	w	BW	Hannover	Stadt	Angestellte/-r	über 50%	n		j	Alternative und/ oder Begleittherapie der Schulmedizin	0															steigend	1,2	nein		1,2,3,4	1,2,3,4,5,6,7,8,9,10,11	1,3,5	3,5,6,9
852	568	31	w	TH	Leipzig	Land	Praxiseigner/-in	über 50%	n		j	wird mehr angefragt bei der Klientel, Verzicht auf Antibiose und Kortison,	3			1,3,5,6,8,9
853	569	40	m	RP	Giessen	Land	Praxiseigner/-in	über 50%	n		j	Interesse besteht schon seit vor Studienbeginn	1,2,3,9,11,12												Spagyrik			steigend	1,2,6	eher nein		3,4,6	1.2	1,2,3,5	3
854	570	49	w	HE	Giessen	Land	Praxiseigner/-in	über 50%	n		j	Als Alternative zu herkömmlichen Behandlungsmethoden. Steigende Nachfrage seitens der Kunden	1.2	1,2,5,6,9	1,2,5,6,9													steigend	2,3,6	eher nein		1,2,3,4	8,9,10,11,3,4	1,3,5	1,2,5,6
855	571	50	w	RP	Berlin	Land	Praxiseigner/-in	über 50%	n		j	sinnvolle Alternative zur Schulmedizin, zum Teil mit sehr gutem Erfolg	2		1,3,5,6,8,9													steigend	2,6,7	kann ich nicht beurteilen		3,4,6	1.5	1,2,3	2
856	573	37	w	RP	Giessen	Land	Andere	über 50%	n		n	Ich bezweifle die Wirksamkeit.	3.6			1,3,9			1.9									gleichbleibend	0	eher ja		1,2,3	1,2,8	3	6
857	574	45	m	RP	Berlin	Stadt	Praxiseigner/-in	über 50%	j	FTA für Klein- und Heimtiere	n	evidenzbasierte Veterinärmedizin	5.6					9	9									kann ich nicht einschätzen	0	kann ich nicht beurteilen		2,3,5,6		3	6
858	575	35	m	RP	Giessen	Land	Praxiseigner/-in	über 50%	n		j	Durch Nachfrage der Besitzer	1,2,3,6,8	1,3,8,9	9.3	9,8,3			9		9							gleichbleibend	1,6,8	kann ich nicht beurteilen		2,3,6	1	3,4	9
859	578	36	w	HE	Giessen	Land	Praxiseigner/-in	über 50%	j	FTA und GPCert	n	oftmals sehr mit Scheuklappen versehene Menschen die jegliche andere Behandlung als "Gift" abtun und mir damit sehr auf die Nerven gehen. Außerdem fehlen mir belastbare Daten zur Wirksamkeit	3,6,8			1.9			9		9							steigend	2	eher ja		2,3,6	1.2	3
860	581	45	w	RP	Berlin	Land	Praxiseigner/-in	über 50%	n		j	ich interessiere mich dafür, weil es bessere heilerfolge bringen kann statt nur depressionen. Da wo die Schulmedizin nicht merh weiterweiß ist mit Naturheilkunde noch viel zu machen	2,3,5,6,7,8,10,11		1,3,5,6,7,8,9	1,2,3,4,5,6,7,8,9		1,5	1,3,5,6,8,9	1,3,5,6,8,9	1,9		1,2,3,4,5,6,7,8,9	8				steigend	1,2,3,4	eher nein		0		1,2,5	1,2,3,4,5,6,7,8,9,10,11
861	582	41	w	HE	Giessen	Land	Praxiseigner/-in	über 50%	n		j	es wird immer mehr gefordert, desweiteren zeigen sich deutlich erfolge bei sogenannten therapieversagern der klassischen medizin	2,3,4,6,7,8		1,3,5,6,7,8,9	1,3,6,8,	9		9	9	9							steigend	2,3,6,7	eher nein		3,4,6	1	1,2,3,4,5
862	583	51	w	HE	Giessen	Land	Praxiseigner/-in	über 50%	n		j	Weil ich überzeugt bin das es durchaus noch eininge Zusammenhänge in der Medizin gibt die wir bis jetzt nicht verstanden haben, z.B. die Funktion des Bundegewebes etc.	1,2,3,4,5,6,7,10,11	1,2,6,8	1,2,3,5,6,7,8,9	8	1,9	9	1,9	5,9			2	8				steigend	1,2,4,7	eher ja		3,4,5	8.1	1,2,3	1,4,6
863	584	34	w	WL	Hannover	Stadt	Praxiseigner/-in	über 50%	n		j	Ich interessiere mich dafür, 1. weil ich oft die Frage höre: "Gibt es nicht was Pflanzliches?" 2. bei bestimmten Krankheitsbildern die Besitzer häufig eine Besserung sehen unter pflanzlichen Mitteln (Placebo oder nicht?!?)	1.2	1,2,3,7,6,9	1,2,3,7,6,9													steigend	1,2,6	kann ich nicht beurteilen		3,4	7.8	3,4	1.2
864	585	47	w	WL	Hannover	Land	Praxiseigner/-in	über 50%	j	FTA Kleintier	n	Ich leiten eine schulmedizinisch orientierte Kleintierpraxis und legen viel Wert auf Fortbildungen im vielen Bereichen der klassischen Veterinärmedizin. Ich verwende nur in geringem Maße und unterstützend alternative Therapien	2,5,11		6			9						8				steigend	0	kann ich nicht beurteilen		2.3	1,2,3,4,5,6,7,8,9,10,11	3	2,4,6
865	586	41	w	TH	Giessen	Stadt	Praxiseigner/-in	über 50%	n		j	Die Verfahren der Naturheilkunde und Komplementärmedizin sind ein wichtiger Bestandteil meiner Praxis, weil ich damit sehr gute Erfolge erziele, deutlich schonender und nebenwirkungsärmer arbeiten kann und auch schulmedizinisch austherapierten Patienten in vielen Fällen damit noch helfen kann.	2,3,9,10,11,12		1,2,3,5,6,8,9	1,3,5,6						3	1,2,3,6,7	8				steigend	2,3,4,6,7	eher ja		0		1,2,3,4,5
866	588	52	w	HE	Giessen	Land	Praxiseigner/-in	über 50%	n		j	Ganzheitlicher Ansatz	2,3,4,5,8,10,11		1, 2, 5, 6, 9	3		9			9		9	8				gleichbleibend	2,3,6,7	eher nein		3.7	1.2	1,2,3,4,5	2,3,4,5,8,10,11	Compliance
867	589	42	w	RP	Hannover	Stadt	Angestellte/-r	über 50%	n		n	Erscheint mir nicht relevant	2		1,2,3,5,9													gleichbleibend	0	kann ich nicht beurteilen		3,4,7	1,2,8	3	1,2	Überschätzung der Wirksamkeit und deshalb fehlende Anwendung schulmedizinischer Verfahren
868	590	49	w	HE	Giessen	Land	Praxiseigner/-in	über 50%	n		j	Ich habe bereits während der Studienzeit bei einem TA mit der Zusatzbezeichnung "Biologische Tiermedizin" meine Praktika absolviert und studienbegleitend dort gejobbt. Die angewandten Präparaten wurden oft erfolgreich ohne weitere allopathische Präparate zur Therapie eingesetzt, fast immer aber begleitend zur Allopathie mit Erfolg eingesetzt. Das hat mein Interesse für diesen Bereich geweckt.	1,2,5,10,11	8	1,2,3,5,6,7,8 9			1,2,3,4,5,6,7,8,9					1,2,3,5,6,7,8,9	8				gleichbleibend	2,3,6,7	eher nein		2.3	2,3,4,5	1,2,3,4,5	2,5,10,11
869	591		w	RP	Budapest	Land	Praxiseigner/-in	über 50%	n		j	Nebenwirkungsärmer, bessere Compliance, Kundenwunsch, gute Erfolge va bei geriatrischen, intestinalen ( chron. Pankreatiden, IBD) und Chron. Hautpatienten.															Wundmanagement					N/A
870	592	50	w	RP	Budapest	Land	Praxiseigner/-in	über 50%	n		j	Gute Erfolge mit weniger Nebenwirkungen (va in Geriatie, chron intestinalen Erkrankungen wie Pankteatiden, IBD, chron Hautpatienten, vielfacher Kundenwunsch	1,2,4,5,6	1,7,9	1,2,3,5,6,7,8,9		1.9	1,9,10	1.9									steigend	1,2,6,7	eher nein		1,2,4,7	1.2	1,2,3,5	1,2,4,5	schwierige Überzeugungsarbeit der Patientenbesitzer wenn Behandlungserfolg ausbleibt und doch schulmedizinische Therapeutika zum Einsatz gebracht werden sollten.
871	593	32	w	SH	Hannover	Land	Angestellte/-r	über 50%	n		n	Ich bin von der Schulmedizin überzeugt und denke, dass naturheilkundliche verfahren nur zur Unterstützung einer Heilung beitragen, die auch ohne jegliche Unterstützung gelungen wäre.	4,5,6				9	9	9									steigend	2,3,7	ja		1,2,3,4	6	3.4	3
872	594	63	w	RP	Berlin	Stadt	Praxiseigner/-in	über 50%	j	ZB Augenheilkunde	j	In meiner Tierklinik werden sowohl komplementärmedizinische wie auch naturheilkundliche Verfahren angewandt. Für lange Nachbehandlungen und Therapie chronischer Erkrankungen eignen sich diese Therapien sehr gut. Die manuelle Therapie -besonders bei meinen alten Patienten - ist sehr erfolgreich - den Tieren geht es wirklich besser danach und die Besitzer merken es.	1,2,3,4,5,6,7,8,9,10,11,12	1,3,5,6,7	1,3,5,6,7,9	1	1.9	1,6,9	1.9					8				gleichbleibend	1,2,3,6,7,9	ja	eigene Erfahrungen	3.7	9	1,2,3,5	1,2,5,6,8	jeder kann diese Verfahren anwenden - mich stört, dass ein Tiertherapeut einfach solche Therapien durchführen darf - wir Tierärzte müssen 11 Semester studieren und sind jeder Kritik ausgesetzt. Naturheilpraktiker kommen aus den unterschiedlichsten Bereichen und haben oft abstruse Ansichten! Manche sind auch einfach nur dumm (Verzeihung).

## Sheet: legend_explanation
Leerfeld/empty field	Verfahren / treatment option	Bereiche / fields	Informationswege / information pathways	Kritikpunkte / critical points	Potentiale / potentials
gelb/yellow	0 = keine angewandt / not used	1 = Geriatrie / geriatrics	0 = keine/kein Interesse / not interessted	0 = keine / none	0 = keine / none
	1 = klassische Homöopathie / classic homeopathy	2 = Onkologie / oncology	1 = Internet / internet	1 = quantitativ mangelhafte Informationen / quantitative lack of information	1 = erweitertes Behandlungsspektrum / expanded treatment options
	2 = homöopathische Komplexmittel / complex hompeopathy	3 = Stoffwechselerkrankungen / metabolic diseases	2 = Fachliteratur / scientific literature	2 = qualitativ mangelhafte Informationen / qualitative lack of information	2 = nebenwirkungsärmere Therapien / less side effects
	3 = Phytotherapeutika / Phytotherapy	4 = Parasitosen / parasitic diseases	3 = ATF anerkannte Veranstaltungen / acknowledged by ATF	3 = mangelnde Evidenz / missing evidence	3 = höhere Kundenzufriedenheit /-bindung / more customer satisfaction
	4 = TCM	5 = Dermatologie / dermatology	4 = sonstige Fortbildungen für Tierärzte / other veterinary education	4 = Erwartungshaltung der Besitzer / owner expectation	4 = monetäre Potentiale / monetary potential
	5 = biophysikalische Therapien / biophysical treatments	6 = Infektionserkrankungen / infectious diseases	5 = sonstige Fortbildungen für Nicht - Tierärzte / other not-veterinary education	5 = Wechselwirkung mit anderen Therapien / interdependence with other treatments	5 = höhere Arbeitszufriedenheit / higher work satisfaction
	6 = manuelle Therapien / manuel treatments	7 = Reproduktionsmedizin / reproductive medicine	6 = Firmeninformationen / company information	6 = fehlender zeitlicher Rahmen in Praxis / lack of time	6 = sonstige Potentiale / other
	7 = ausleitende Verfahren / diverting treatments	8 = Verhaltensstörungen / behavioral diseases	7 = Kollegen / colleagues	7 = sonstige Kritikpunkte / other
	8 = Bachblüten / Bach Flower Remedies	9 = Orthopädie / orthopedics	8 = Inhalte im Studium / study information
	9 = Neuraltherapie / neural therapy	10 = Sonstiges / other	9 = Andere Informationsquellen / other
	10 = Homotoxikologie / homotoxicology
	11 = Organotherapie / organotherapy
	12 = Sonstige / other
